# Supplementary material for: Phosphoproteomic analyses reveal novel cross-modulation mechanisms between two signaling pathways in yeast
Source: Mol Syst Biol. 2014 Dec 9;10(12):767. doi: 10.15252/msb.20145112 (PMC4300490; doi:10.15252/msb.20145112)
Supplement: Supplementary file 2 [file msb0010-0767-sd2.xlsx]

## Sheet: Phosphoproteome
Standard Name	Standard Systematic Name	Phosphosites	Peptide sequence	SP motif	TP motif	Pherom_0' NaCl_0' Average	Pherom_0' NaCl_0' Std Dev	Pherom_0' NaCl_0' Non-0 Replicates	Pherom_0' NaCl_1' Average	Pherom_0' NaCl_1' Std Dev	Pherom_0' NaCl_1' Non-0 Replicates	Pherom_0' NaCl_5' Average	Pherom_0' NaCl_5' Std Dev	Pherom_0' NaCl_5' Non-0 Replicates	Pherom_0' NaCl_10' Average	Pherom_0' NaCl_10' Std Dev	Pherom_0' NaCl_10' Non-0 Replicates	Pherom_0' NaCl_20' Average	Pherom_0' NaCl_20' Std Dev	Pherom_0' NaCl_20' Non-0 Replicates	Pherom_0' NaCl_45' Average	Pherom_0' NaCl_45' Std Dev	Pherom_0' NaCl_45' Non-0 Replicates	Pherom_1' NaCl_0' Average	Pherom_1' NaCl_0' Std Dev	Pherom_1' NaCl_0' Non-0 Replicates	Pherom_1' NaCl_1' Average	Pherom_1' NaCl_1' Std Dev	Pherom_1' NaCl_1' Non-0 Replicates	Pherom_1' NaCl_5' Average	Pherom_1' NaCl_5' Std Dev	Pherom_1' NaCl_5' Non-0 Replicates	Pherom_1' NaCl_10' Average	Pherom_1' NaCl_10' Std Dev	Pherom_1' NaCl_10' Non-0 Replicates	Pherom_1' NaCl_20' Average	Pherom_1' NaCl_20' Std Dev	Pherom_1' NaCl_20' Non-0 Replicates	Pherom_1' NaCl_45' Average	Pherom_1' NaCl_45' Std Dev	Pherom_1' NaCl_45' Non-0 Replicates	Pherom_5' NaCl_0' Average	Pherom_5' NaCl_0' Std Dev	Pherom_5' NaCl_0' Non-0 Replicates	Pherom_5' NaCl_1' Average	Pherom_5' NaCl_1' Std Dev	Pherom_5' NaCl_1' Non-0 Replicates	Pherom_5' NaCl_5' Average	Pherom_5' NaCl_5' Std Dev
BIT61	YJL058C	S139 S144	KLS(Phospho)SDAIS(Phospho)ITQK			6.56392e-05	4.32752e-06	3	5.63417e-05	2.25952e-06	3	6.31435e-05	3.76571e-06	3	5.10113e-05	3.11765e-06	3	5.00832e-05	3.80742e-06	3	4.61178e-05	2.37108e-06	3	0.000116943	2.68272e-05	3	0.000117988	4.13414e-05	3	5.89974e-05	1.28888e-05	3	5.82298e-05	1.14666e-05	3	7.55234e-05	2.00613e-05	3	6.95878e-05	3.68259e-06	3	3.42926e-05	7.95038e-06	3	2.95496e-05	7.15764e-06	3	2.26295e-05	2.67399e-06
DIG1	YPL049C	S330	DALLS(Phospho)ANTK			0.000108578	8.5989e-06	3	9.92404e-05	6.52567e-07	3	0.000143765	1.28588e-05	3	0.000105782	2.18251e-05	3	8.33129e-05	3.24484e-06	3	0.000115136	9.24338e-06	3	0.000127386	1.42302e-05	3	0.00012634	1.19714e-05	3	7.81848e-05	4.29355e-06	3	7.82701e-05	1.48707e-05	3	7.31699e-05	1.79195e-05	3	7.07258e-05	4.11818e-06	3	0.000429281	6.80164e-05	3	0.000346574	2.07865e-05	3	0.00022745	3.94484e-05
DIG1	YPL049C	(S126) (S127)	DGNLAS(Phospho)SNSAHFPPVANQNVK			0.00041509	5.13381e-05	3	0.000396505	5.17112e-06	3	0.000671099	0.000159581	3	0.00060249	0.000193189	3	0.000439968	8.07776e-05	3	0.000417872	2.58268e-05	3	0.00141633	0.000180361	3	0.00109019	0.000111384	3	0.00077532	8.0384e-05	3	0.000668259	7.25594e-05	3	0.000815853	0.00014555	3	0.000721109	7.72582e-05	3	0.00125091	0.00032457	3	0.00136767	0.00048692	3	0.00114272	0.000126041
DIG1	YPL049C	S142	S(Phospho)APAQVTQHSK			0.000187391	1.88151e-05	3	0.000184788	6.64489e-06	3	0.000266595	4.75047e-05	3	0.000202453	2.74645e-05	3	0.000138352	1.42722e-05	3	0.000225746	1.69417e-05	3	0.000177137	5.29527e-06	3	0.000162226	1.26387e-05	3	0.000136368	5.13745e-06	3	0.000142194	2.04128e-05	3	0.00012577	3.41765e-05	3	0.000130967	1.58937e-05	3	0.00134235	0.000181471	3	0.00113626	7.69645e-05	3	0.000854525	0.000100084
DIG1	YPL049C	(S395) (S397)	TSQPQQQS(Phospho)PSLLQGEIR	X		0.000200463	7.66178e-06	3	0.000177199	8.71533e-06	3	0.000256251	2.34927e-05	3	0.000190804	2.07623e-06	3	0.000167447	1.77734e-05	3	0.000177908	3.81025e-06	3	0.000264535	5.08764e-05	3	0.000294666	5.21055e-05	3	0.000176955	1.01191e-05	3	0.000186994	2.07087e-05	3	0.000218666	4.62035e-05	3	0.000193137	1.56298e-05	3	0.00022463	3.19362e-05	3	0.000156413	1.84151e-05	3	0.000147922	1.04218e-05
DIG1	YPL049C	S272 (S275) (T277) S279	VNDSYDS(Phospho)PLS(Phospho)GTAS(Phospho)TGK	X		3.38297e-05	3.18881e-06	3	3.645e-05	3.96516e-06	3	5.47279e-05	5.05999e-06	3	4.32545e-05	2.55384e-06	3	4.19885e-05	4.7382e-06	3	4.03459e-05	5.60507e-07	3	6.73805e-05	1.67897e-05	3	9.70408e-05	3.74918e-05	3	4.78196e-05	4.39903e-06	3	5.30904e-05	5.43622e-06	3	6.85282e-05	1.10271e-05	3	5.97196e-05	1.20029e-05	3			0			0
DIG1	YPL049C	S272 S275	VNDSYDS(Phospho)PLS(Phospho)GTASTGK	X		4.23267e-05	4.0829e-06	3	4.69869e-05	1.90329e-06	3	7.83893e-05	5.36646e-06	2	4.92138e-05	1.35141e-06	2	4.16058e-05	6.25101e-06	3	3.57823e-05	7.72396e-07	3	9.10074e-05	2.19883e-05	3	0.000120456	4.22264e-05	3	6.84621e-05	9.36502e-06	3	8.85879e-05	1.53471e-05	3	8.8426e-05	2.27403e-05	3	6.02727e-05	5.95267e-06	3	7.97015e-05	1.36225e-05	3	6.47703e-05	1.30429e-05	3	6.41905e-05	5.13425e-06
DIG1	YPL049C	S272	VNDSYDS(Phospho)PLSGTASTGK	X		0.000337526	2.43784e-05	3	0.000330101	4.61853e-06	3	0.000537977	3.42634e-05	3	0.000505467	9.01793e-05	3	0.000380834	2.15629e-05	3	0.000328327	7.24905e-06	3	0.000366888	2.17719e-06	2	0.000378939	1.0012e-05	2	0.000330281	-	1	0.000371648	4.65726e-05	3	0.000415327	0.000109538	3	0.000269751	4.60218e-06	2	0.000504989	5.5385e-05	3	0.000464952	4.57865e-05	3	0.000502102	8.20835e-05
DIG2	YDR480W	S225	LAGRS(Phospho)PHLEDLTSR	X		9.99515e-05	1.0585e-05	3	7.67432e-05	8.86379e-06	3	9.2951e-05	3.69596e-06	3	9.52813e-05	3.69692e-05	3	7.22174e-05	7.3569e-06	3	8.01212e-05	1.11761e-05	3	8.49116e-05	2.15598e-05	3	5.52691e-05	1.00998e-05	3	5.73203e-05	3.73705e-06	3	5.24252e-05	6.50428e-06	3	6.3151e-05	6.2702e-06	3	5.24136e-05	2.22382e-06	3	0.000265264	4.72283e-05	3	0.000161394	1.98149e-05	3	0.000171189	6.76168e-05
DIG2	YDR480W	(T83) (S84)	LSQKEEDHSGKPPTITT(Phospho)SPAEK	X		0.00025762	2.56236e-05	3	0.000191463	1.56396e-05	3	0.000237819	1.51409e-05	3	0.000208443	7.07368e-05	3	0.000189979	1.47586e-05	3	0.000222107	4.2266e-05	3	0.000240145	3.80579e-05	3	0.000207152	1.51287e-05	3	0.000226271	1.42087e-05	3	0.000182426	2.21824e-05	3	0.00021982	2.96118e-05	3	0.000206727	3.14892e-06	3	0.000528288	6.54486e-05	3	0.000448445	2.97599e-05	3	0.000563417	0.000143856
FAR1	YJL157C	S114	TGQLSALQS(Phospho)PVNITSSNK	X				0			0			0			0			0			0	5.46449e-05	1.14532e-05	3	5.72979e-05	9.57922e-06	3	1.02908e-06	-	1			0			0	1.84812e-05	5.62058e-06	2	3.41989e-05	1.0638e-05	3	2.64041e-05	1.04705e-05	3	1.04154e-05	2.05401e-06
FPS1	YLL043W	T168	NADDAHT(Phospho)IPESHLSR			2.90684e-05	1.77846e-06	3	7.65299e-05	4.37719e-06	3	5.89964e-05	9.41399e-06	2	6.33861e-05	2.56228e-05	3	5.69786e-05	7.15647e-06	3	4.45256e-05	5.32096e-06	3			0			0			0			0			0			0	3.68588e-05	4.04297e-06	3	9.20715e-05	5.21955e-06	3	5.85815e-05	1.74638e-05
FUS3	YBL016W	(T180) (Y182)	IIDESAADNSEPTGQQSGMT(Phospho)EYVATR			6.11998e-05	2.55296e-05	3	5.03726e-05	2.09031e-05	3	7.57243e-05	-	1	5.20923e-05	-	1	4.21854e-05	7.08848e-06	3	1.72411e-05	1.11521e-06	2			0			0			0			0			0			0	0.000321874	6.51294e-05	3	0.000234715	4.95592e-05	3	0.000213304	8.79999e-05
FUS3	YBL016W	T180 Y182	IIDESAADNSEPTGQQSGMT(Phospho)EY(Phospho)VATR					0			0			0			0			0			0	0.000116042	2.60667e-05	3	7.64798e-05	1.97116e-05	3			0			0			0	2.03692e-05	3.27654e-06	2	0.000120688	2.3943e-05	3	0.000108649	2.59144e-05	3	5.04836e-05	1.24825e-05
GPA1	YHR005C	(T189) (S199) (S200)	SDTDRDAETVT(Phospho)QNEDADRNNSSR			0.000111135	9.03219e-06	3	0.000101233	4.47361e-06	3	0.000180479	1.3866e-05	3	0.000182777	2.22584e-05	3	0.000126536	7.77834e-06	3	0.000106321	-	1	0.000125525	1.85122e-05	3	0.000145907	8.40512e-07	2	0.000196373	2.73707e-05	3	0.000164713	1.90979e-06	2	0.000139735	3.34062e-06	2			0			0	5.89759e-05	-	1	8.9766e-05	-
GPD1	YDL022W	(S24) (S27)	SS(Phospho)SSVSLK			0.00490284	0.000278374	3	0.00358875	5.65083e-05	3	0.00286174	0.00012655	3	0.00380387	0.000340794	3	0.00562232	0.000766552	3	0.00730156	0.00031278	3	0.0025109	0.00149116	3	0.00372859	0.000163028	3	0.00123337	0.000221598	3	0.00229438	0.000541521	3	0.00556963	0.00069093	3	0.00584092	0.000430047	3	0.00395732	0.000644501	3	0.00339984	0.000398711	3	0.00192913	0.000233474
GPD1	YDL022W	S24 S27	SSS(Phospho)SVS(Phospho)LK			0.00255164	7.58778e-05	3	0.00194228	8.31861e-05	3	0.000726069	0.000108978	3	0.000506527	5.28887e-05	3	0.00135141	1.42526e-05	2	0.00290488	7.99092e-05	3	0.00451207	0.000955412	3	0.00474685	0.0013168	3	0.000791649	4.45199e-05	3	0.000764862	9.29854e-05	3	0.00277376	0.000650312	3	0.00439991	0.000152964	3	0.00166292	0.000237037	3	0.00138086	0.000171936	3	0.000362376	4.95029e-05
HOG1	YLR113W	T174 Y176	IQDPQMT(Phospho)GY(Phospho)VSTR					0	0.00140365	8.56524e-05	3	0.0015986	6.75952e-05	3	0.000539815	4.7529e-05	3	0.000146898	1.33541e-05	3	9.62932e-05	-	1	4.11054e-06	-	1	0.000321851	0.00014014	3	0.000198457	4.32448e-05	3	7.98536e-05	1.65307e-05	3	1.77975e-05	7.56893e-06	3	3.90291e-06	1.25014e-06	3	6.52013e-05	-	1	0.00171051	0.000201028	3	0.00157875	0.000266856
HOG1	YLR113W	(T174) (Y176)	IQDPQMT(Phospho)GYVSTR			0.0002691	3.34091e-05	3	0.000377392	2.48121e-05	3	0.000586126	2.32019e-05	3	0.000712848	0.000166315	3	0.000385003	1.98864e-05	3	0.000279563	2.94637e-05	3	0.000221438	0.00014263	3	0.000381786	3.09862e-05	3	0.000379054	1.45583e-05	3	0.000531163	8.52787e-05	3	0.000321269	3.85111e-05	3	0.000224974	1.26724e-05	3	0.000430132	7.07445e-05	3	0.000565079	7.68092e-05	3	0.000594103	0.000125414
HOT1	YMR172W	S153	MLSQSLTNDS(Phospho)PSNEISTDQLK	X		3.54579e-05	7.63197e-07	3	2.86269e-05	3.87686e-06	3	4.28956e-05	9.86247e-07	3	4.71025e-05	6.10342e-06	3	3.97101e-05	2.58434e-06	3	2.95561e-05	5.3112e-06	3	6.2131e-05	3.74668e-06	3	7.50081e-05	1.67051e-05	3	6.67289e-05	9.13611e-06	3	6.67178e-05	1.66564e-06	3	5.75337e-05	6.19545e-06	3	4.91203e-05	5.31625e-06	3	3.74415e-05	1.41383e-05	3	3.8943e-05	1.02785e-05	3	4.31564e-05	1.73685e-05
PBS2	YJL128C	S269	S(Phospho)NPGSLINGVQSTSTSSSTEGPHDTVGTTPR		X	5.36844e-05	4.83643e-06	3	4.59442e-05	2.11506e-06	3	0.000124297	1.61621e-05	3	0.000108843	2.55781e-05	3	7.45889e-05	8.52182e-06	3	4.07454e-05	3.27295e-06	3	4.46837e-05	3.56439e-06	3	5.03629e-05	9.63945e-06	3	6.17248e-05	4.56589e-06	3	6.75752e-05	9.32841e-06	3	6.39341e-05	1.18723e-05	3	3.29149e-05	1.73579e-06	3	4.13889e-05	6.92299e-06	3	3.75915e-05	7.62722e-06	3	8.33854e-05	2.09546e-05
PBS2	YJL128C	S68	SAS(Phospho)VGSNQSEQDKGSSQSPK	X		1.87647e-05	1.50626e-06	3	1.85627e-05	1.74297e-06	3	2.11427e-05	-	1	1.46795e-05	2.04489e-06	2	1.98516e-05	2.85299e-06	3	1.89194e-05	1.0095e-06	3	0.000169444	3.45098e-05	3	0.000132133	1.47098e-05	3	0.000103169	8.60966e-06	3	0.000124506	1.87337e-05	3	0.000194411	5.58465e-05	3	0.000110667	5.61423e-06	3	1.36981e-05	5.78603e-07	2	9.44259e-06	1.07037e-06	3	9.57444e-06	3.19652e-07
PBS2	YJL128C	S248	TAQQPQQFAPS(Phospho)PSNKK	X		0.000147426	9.91999e-06	3	0.000176606	1.1726e-05	3	0.00049759	5.43571e-05	3	0.000352436	7.50164e-05	3	0.000189213	3.09323e-05	3	0.000139533	3.25652e-05	3	0.000226307	7.58205e-06	3	0.000226002	2.86283e-05	3	0.000311197	2.0389e-05	3	0.000303663	5.90851e-05	3	0.00026496	5.56644e-05	3	0.000142241	8.44585e-06	3	0.000462994	0.000103086	3	0.000344609	0.000113732	3	0.000445014	6.19883e-06
PTP2	YOR208W	S258	DLIHY(Phospho)SPNSLQK	X		7.56148e-05	7.3691e-06	3	6.55251e-05	2.41272e-06	3	9.56006e-05	2.17484e-06	3	9.62031e-05	2.54564e-05	3	7.34123e-05	6.96966e-06	3	7.4303e-05	7.17163e-06	3	6.63033e-05	4.12989e-06	3	5.93656e-05	4.59998e-06	3	4.73716e-05	1.29389e-06	2	4.60827e-05	4.19931e-06	3	5.94691e-05	6.4112e-06	3	5.3771e-05	3.4768e-06	3	0.00010299	1.92466e-05	3	9.04891e-05	7.99325e-06	3	7.85308e-05	1.67607e-05
RCK2	YLR248W	S515 S520	DS(Phospho)SLLFS(Phospho)PAAVAMR	X				0	0.000125995	1.81112e-05	3	9.11922e-05	2.20504e-05	3	2.00403e-05	3.86944e-07	2			0			0			0	0.000216692	9.91254e-05	3	0.000105738	2.30827e-05	3	2.30662e-05	6.8633e-07	3			0			0			0	9.84868e-05	1.68821e-05	3	6.44078e-05	8.44638e-06
RCK2	YLR248W	(S515) (S520)	DS(Phospho)SLLFSPAAVAMR	X				0	9.25225e-05	1.29588e-05	3	0.000141204	2.11686e-05	3	9.48978e-05	1.48707e-05	3	3.992e-05	2.40179e-06	3	2.66454e-05	4.38726e-06	3			0	8.76653e-05	2.0017e-05	3	6.49968e-05	3.42204e-05	3	5.99034e-05	1.29858e-05	3	2.31718e-05	7.43668e-07	2	2.22313e-05	-	1	9.28808e-06	2.85565e-06	2	0.000152111	1.91131e-06	2
RCK2	YLR248W	(S46) (T44)	DVSQIT(Phospho)SSPK	X		0.000125144	5.13563e-06	3	9.42433e-05	4.14481e-06	3	4.82507e-05	8.46615e-06	3	6.92174e-05	1.24123e-05	3	7.45076e-05	4.7034e-06	3	0.000109244	2.1422e-05	3	7.13495e-05	6.39249e-06	3	6.02065e-05	8.33947e-06	3	2.66052e-05	2.97072e-06	3	2.87444e-05	5.11508e-07	3	5.42208e-05	7.39321e-06	3	5.79358e-05	5.55487e-06	3	0.000108273	1.58583e-05	3	9.86352e-05	1.23011e-05	3	3.98018e-05	5.61907e-06
RCK2	YLR248W	S46 (S45) (S50)	DVSQITS(Phospho)S(Phospho)PKKSFQDK	X				0			0			0			0			0			0	1.27675e-05	2.36659e-06	3	4.47801e-05	1.24247e-05	3	0.000110655	1.4978e-05	3	7.50937e-05	5.07804e-06	3	4.30325e-05	5.24652e-06	3	2.78221e-05	1.77758e-06	3	1.11203e-05	5.28268e-07	3	4.19808e-05	5.49031e-06	3	9.2276e-05	8.40685e-06
RCK2	YLR248W	S19	KKPDQADLS(Phospho)QESK					0	7.47826e-07	-	1	1.94195e-05	3.18321e-07	2	2.45414e-05	3.56261e-06	3	1.30367e-05	8.03357e-07	3			0			0			0			0			0			0			0			0	1.31588e-06	-	1	1.54328e-05	1.42968e-06
RCK2	YLR248W	S187	NSS(Phospho)NEFLTK			0.000227966	4.82055e-05	3	0.000259894	3.25144e-05	3	0.0005367	5.38404e-05	3	0.000664165	0.000117258	3	0.000540554	5.84748e-05	3	0.000462329	8.44479e-05	3	0.000444431	9.04969e-05	3	0.000405961	1.65706e-05	3	0.000428333	2.43908e-05	3	0.000583367	9.71542e-05	3	0.000690487	0.000176205	3	0.000545252	1.82482e-05	3	0.000181607	1.18558e-05	2	0.000144272	7.11749e-05	3	0.000320319	4.24855e-05
RCK2	YLR248W	(S32) (S33) (T35) (T44) (S46)	S(Phospho)SGTNNKDVSQITSSPK	X		7.30075e-05	4.43586e-06	3	0.00016275	1.53793e-05	3	0.000767159	2.45449e-05	3	0.000608659	7.23151e-05	3	0.000220055	2.12696e-05	3	7.65098e-05	1.35478e-05	3	0.000104248	1.14909e-05	3	0.000172921	2.74178e-05	3	0.000345676	0.00011313	3	0.000418849	6.20951e-05	3	0.000217765	5.3568e-05	3	8.31299e-05	5.13144e-06	3	8.3761e-05	1.89909e-05	3	0.000115251	1.38506e-05	3	0.000312245	1.59219e-05
RGC1	YPR115W	(S966) (S969) (S975)	RGS(Phospho)DLSPFEMESPLFEENR	X		2.92076e-05	2.65745e-06	2	1.68224e-05	3.32774e-06	2	1.54867e-05	1.0209e-06	2	1.72801e-05	1.46248e-06	2	1.67642e-05	3.5787e-07	3	1.57351e-05	7.15716e-06	2	2.93003e-05	8.53524e-06	2			0			0			0			0	1.83619e-05	3.89488e-06	2	3.90235e-05	6.84771e-06	3	3.53083e-05	2.73091e-06	2	1.55715e-05	3.36069e-06
RGC1	YPR115W	S813 T817	S(Phospho)KVNT(Phospho)PAIDENGNLAIVGETK		X	0.000114121	2.94335e-05	3	0.000100119	8.636e-06	3	0.000138902	1.33882e-05	2	0.000120408	1.63648e-05	3	9.28309e-05	1.05493e-05	3	6.82224e-05	1.44678e-05	3	0.000173722	3.52585e-05	3	0.000183713	7.39113e-05	3	0.000118624	7.33055e-05	2	8.58075e-05	2.61553e-05	2	0.000147276	2.9007e-05	3	9.75505e-05	8.24816e-06	3	0.000192056	9.27045e-05	3	0.000161545	3.10766e-05	3	0.000169789	4.36499e-05
RGC1	YPR115W	(T650) (S652)	T(Phospho)PSALSMVSVPK		X	2.55431e-05	2.20662e-06	3	4.45123e-05	5.9156e-06	3	1.96728e-05	1.40375e-06	2			0			0	1.66444e-05	2.69846e-06	3	3.11056e-05	5.45172e-06	3	5.28939e-05	2.61459e-06	3	1.62927e-05	3.11473e-07	2			0			0	2.37179e-05	2.50493e-06	3	4.44283e-05	8.40568e-06	3	7.30404e-05	1.68904e-05	3	3.30986e-05	4.18795e-06
RGC2	YGR097W	S1070	GNNS(Phospho)AQNLTTSSSTASR			0.000507273	2.72234e-05	3	0.000618798	1.72167e-05	3	0.000784918	2.06429e-05	3	0.00064296	3.11761e-05	3	0.000496407	4.49179e-05	3	0.000465563	4.67435e-05	3	0.000608846	0.000120301	3	0.000834112	0.000250977	3	0.000559325	6.27754e-05	3	0.000639371	0.000118722	3	0.000629489	0.000153511	3	0.000480231	1.83557e-05	3	0.000337643	6.58227e-05	3	0.000411207	3.73992e-05	3	0.000402436	3.74146e-05
RGC2	YGR097W	S1045	KTNS(Phospho)TGNVPCLTAEK			0.000114279	1.04815e-05	3	0.000209252	4.21104e-06	3	0.000263628	5.62492e-06	3	0.000230259	4.74055e-05	3	0.000150732	6.20545e-07	3	0.000134945	8.07635e-06	3			0			0			0			0			0			0	0.000114267	1.14854e-05	3	0.00020686	1.03783e-05	3	0.000182772	2.00095e-05
RGC2	YGR097W	S944 S948	NS(Phospho)EGSS(Phospho)PCYNDDQIR	X		2.41878e-05	9.83159e-07	3	3.39198e-05	3.30659e-06	3	6.44647e-05	1.1226e-05	3	4.98109e-05	1.39432e-06	3	3.1452e-05	5.00737e-06	3	2.53448e-05	2.97071e-06	3	3.14723e-05	7.20716e-06	3	4.88367e-05	1.85792e-05	3	5.56025e-05	1.02751e-05	3	5.30595e-05	6.28378e-06	3	4.04842e-05	7.39784e-06	3	3.05025e-05	1.43291e-06	3	1.40431e-05	8.36181e-07	3	1.86829e-05	2.64414e-06	3	2.65757e-05	1.04845e-06
RGC2	YGR097W	(S944) (S948)	NS(Phospho)EGSSPCYNDDQIR	X		1.96662e-05	1.53488e-06	3	8.08144e-05	1.76146e-06	3	8.88413e-06	1.33063e-06	3	4.69679e-06	9.58562e-08	2	8.42283e-06	7.71326e-07	3	1.64224e-05	1.43637e-06	3	2.45915e-05	4.80269e-06	3	0.000107852	3.52111e-05	3	5.13188e-06	3.6577e-07	3	6.27473e-06	1.01493e-06	3	1.05995e-05	2.57224e-06	3	1.76432e-05	7.67548e-07	3	1.47934e-05	1.68151e-06	3	5.54393e-05	1.06851e-05	3	3.81643e-06	1.28908e-06
RGC2	YGR097W	S804 (T808) (Y814)	S(Phospho)KVNT(Phospho)PAIDDYGNLITVER		X	8.92206e-05	1.96356e-05	3	0.000203646	1.49293e-05	3	0.000223495	2.39557e-05	3	0.000173798	1.3306e-05	3	0.000128858	3.26167e-05	3	8.82848e-05	9.78088e-06	3	0.000105653	2.50872e-05	3	0.000264269	7.93983e-05	3	0.000155484	1.14334e-05	3	0.000151396	9.45679e-06	3	0.000144395	6.58688e-06	3	0.000103865	4.28926e-06	3	4.0457e-05	1.10144e-05	3	8.10026e-05	1.61787e-05	3	7.51174e-05	1.06863e-05
RGC2	YGR097W	(T808) (Y814)	VNT(Phospho)PAIDDYGNLITVER		X	4.73543e-05	3.36292e-06	3	7.7806e-05	5.62129e-06	3	0.000102274	6.13571e-06	3	9.75723e-05	3.80333e-05	3	6.31528e-05	4.31738e-06	3	5.83031e-05	1.05341e-05	3	2.37236e-05	8.04947e-06	3	3.72413e-05	3.65744e-06	3	3.71711e-05	2.19519e-06	3	2.8622e-05	4.24366e-06	3	2.65351e-05	1.15872e-05	3	2.71878e-05	1.42067e-06	3	4.64422e-05	8.09265e-06	3	7.33982e-05	1.35795e-05	3	7.30519e-05	2.4166e-05
RGC2	YGR097W	(S1043) (T1045)	T(Phospho)NSTGNVPCLTAEK			0.000151304	1.45471e-05	3	0.000270886	7.51743e-06	3	0.000301809	2.84259e-05	3	0.000259057	1.33449e-05	3	0.000187747	1.8903e-05	3	0.000181112	9.7452e-06	3	0.000155831	2.98397e-05	3	0.000363977	8.5833e-05	3	0.000233981	1.1871e-05	3	0.000248026	4.45546e-05	3	0.000219943	4.00754e-05	3	0.000163531	4.05773e-06	3	9.86759e-05	9.19675e-06	3	0.000213557	2.89648e-05	3	0.000194907	3.49683e-06
RGC2	YGR097W	(S1015) (T1017) (S1020) (S1021)	TVAADQS(Phospho)ATAPSS(Phospho)PTMNSSVTTINR	X		5.08981e-05	9.52906e-07	3	6.43549e-05	1.37713e-05	2	8.69855e-05	1.17161e-05	3	7.37332e-05	-	1			0			0	0.000193174	6.0427e-05	3	0.000306239	0.00013573	3	0.000144461	3.87557e-05	3	0.000130177	2.78062e-05	3	0.000103288	2.02106e-05	3	0.000101511	9.02864e-06	3	7.04091e-05	1.86225e-05	3	8.38622e-05	2.12792e-05	3	7.23564e-05	4.90202e-06
SKO1	YNL167C	(S94) (S96) S108 T113	KDS(Phospho)PSFLPGQQRPTIIS(Phospho)PPILT(Phospho)PGGSK	X	X	2.40629e-05	6.02972e-07	2	7.59447e-05	2.93314e-06	3	0.000149706	2.11595e-05	3	0.000109686	6.46325e-06	3	7.66335e-05	1.13314e-05	3	4.82315e-05	5.47056e-06	3	4.34018e-05	7.0283e-06	3	0.000134668	5.85388e-05	2	0.000138638	1.98189e-05	3	0.000124509	1.43313e-05	3	0.000100959	3.13523e-06	3	5.96589e-05	3.25706e-06	3	3.22706e-05	6.96323e-06	3	5.67791e-05	1.29888e-05	3	7.2227e-05	4.67348e-06
SKO1	YNL167C	S54	NNS(Phospho)TSTITQHSQR					0	1.42348e-05	9.68082e-07	3	2.22607e-05	2.05478e-06	3	1.46499e-05	1.68121e-06	3	7.46634e-06	7.60608e-07	2			0			0	1.15379e-05	2.42971e-06	3	1.34305e-05	1.30875e-07	3	9.33411e-06	1.92613e-06	3	4.4986e-06	1.49895e-06	3			0			0	2.00954e-05	5.68523e-06	3	3.28779e-05	1.68686e-06
SKO1	YNL167C	T215	SGLT(Phospho)PNESNIR		X	8.77774e-06	8.18391e-07	3	7.70374e-05	4.70985e-06	3	0.000172563	6.94632e-06	3	0.00014178	3.24191e-05	3	5.93634e-05	3.30345e-06	3	1.6387e-05	1.62264e-06	2			0	5.2464e-05	7.02179e-06	3	9.0994e-05	6.77198e-07	3	8.31274e-05	9.39471e-06	3	4.48121e-05	5.47832e-06	3	8.87887e-06	1.32136e-06	2	1.60223e-05	1.69948e-06	3	0.000101304	1.4221e-05	3	0.000164838	2.73947e-05
SLN1	YIL147C	S833	APGS(Phospho)DDEEGGNLGRPIENPK			0.000537347	3.90414e-05	3	0.000496486	6.7706e-06	3	0.000579352	1.12633e-05	3	0.000538994	0.00011037	3	0.00045416	1.88666e-05	3	0.000489273	3.60374e-05	3	0.000589082	4.99868e-05	3	0.000600761	0.000102655	3	0.000419738	4.17716e-05	3	0.000432735	6.27886e-05	3	0.000496059	9.17846e-05	3	0.000455284	1.53153e-05	3	0.000458578	6.26758e-05	3	0.000457583	4.95345e-05	3	0.000418701	6.82367e-05
SSK1	YLR006C	S351	DGNSS(Phospho)PQEFK	X		7.06962e-05	3.95407e-06	3	6.20186e-05	2.59097e-06	3	8.42463e-05	1.51818e-06	3	8.38264e-05	6.71839e-06	3	7.21851e-05	5.33338e-06	3	7.86435e-05	9.26583e-06	3	5.45367e-05	8.65019e-06	3	6.90507e-05	2.1006e-05	3	5.11112e-05	2.23486e-06	3	5.64228e-05	6.20125e-06	3	6.04469e-05	1.33438e-05	3	5.69332e-05	3.98376e-06	3	3.73605e-05	5.40916e-06	3	4.57825e-05	5.83087e-06	3	4.1444e-05	3.24768e-06
SSK1	YLR006C	S193 S195	FAS(Phospho)VS(Phospho)PYPK	X		5.62263e-05	2.84779e-06	3	6.08881e-05	7.58247e-06	3	0.000136141	1.36408e-05	3	0.000148695	9.17433e-06	3	0.000135253	1.38907e-05	3	7.37214e-05	2.0287e-05	3	7.09303e-05	1.95082e-05	3	0.000107956	4.30164e-05	3	0.00014561	2.23071e-05	2	0.000192539	3.93647e-05	3	0.000224793	5.39723e-05	3	0.00010604	1.00303e-05	3			0			0
SSK1	YLR006C	S673	S(Phospho)PQKPIAPSNPHSFK	X		0.000172492	1.29734e-05	3	0.000224089	9.34124e-06	3	0.00022226	1.58161e-05	3	0.000201943	2.10638e-05	3	0.00016611	3.02447e-06	3	0.000126043	1.42634e-05	3	2.62078e-05	2.76009e-06	3	2.17695e-05	2.05827e-06	3	2.40501e-05	1.84934e-06	3	1.97142e-05	1.96297e-06	3	1.81611e-05	1.5716e-06	3	2.0048e-05	1.21277e-06	3			0			0
SSK1	YLR006C	S110	SSVS(Phospho)PTAGSFGLSK	X		3.54918e-05	4.24184e-06	3	3.38113e-05	1.07998e-06	3	5.30096e-05	2.79388e-06	3	4.59025e-05	8.81574e-06	2	3.36653e-05	4.68007e-06	2	4.39019e-05	8.04644e-06	3			0			0			0			0			0			0	5.91626e-05	9.57995e-06	3	4.42935e-05	8.7863e-06	3	5.21919e-05	1.02672e-05
SSK2	YNR031C	(S53) (S54) S57	VAS(Phospho)SPIS(Phospho)PGLHSTQYFR	X		0.000122473	2.58616e-05	3	0.00028876	1.61952e-05	3	0.000355435	2.01836e-05	3	0.000290864	1.95629e-06	3	0.00022477	1.88287e-05	3	0.000163014	1.72994e-05	3	0.000231471	4.75559e-05	3	0.000589525	0.000232083	3	0.00034174	5.74696e-05	3	0.000335756	3.70499e-05	3	0.000349297	7.05931e-05	3	0.000207175	7.76212e-06	3	0.000113397	2.1747e-05	3	0.000198682	3.22848e-05	3	0.000161364	1.07548e-05
SST2	YLR452C	S587	NLS(Phospho)NENCSFK			4.31992e-05	5.75635e-06	3	4.86408e-05	2.1516e-06	2	0.000108443	1.70616e-05	2	0.000106835	1.25581e-05	3	7.25026e-05	1.15952e-05	3	4.25008e-05	4.47247e-06	3	4.82515e-05	1.08369e-05	3	6.95491e-05	1.03716e-05	3	5.13133e-05	4.13238e-06	3	8.68517e-05	1.2431e-05	3	7.82312e-05	1.9629e-05	3	3.94514e-05	7.32678e-06	3			0			0
STE11	YLR362W	S323	RPLS(Phospho)AESNNIGDILLK			5.60179e-05	4.05944e-06	3	4.38989e-05	1.86294e-06	3	6.36125e-05	1.06589e-05	3	5.31254e-05	1.65089e-05	3	3.75703e-05	2.9169e-06	3	4.29434e-05	6.93536e-06	3	4.05799e-05	8.03585e-06	3	4.48494e-05	7.43028e-06	2	3.48681e-05	1.68349e-06	3	2.8421e-05	2.66945e-06	3	2.51574e-05	1.09041e-05	3	4.15793e-05	2.30512e-06	3	8.35337e-05	1.66644e-05	3	6.58632e-05	1.40023e-05	3	5.49372e-05	1.47988e-05
STE12	YHR084W	S400	LVS(Phospho)PSDPTSYMK	X		0.000234528	2.0077e-05	3	0.00019324	1.547e-05	3	0.00025212	1.36436e-05	3	0.000239737	4.67781e-05	3	0.000174828	3.25178e-05	3	0.000217309	3.53684e-05	3	0.000249589	3.57475e-05	3	0.00021025	9.23048e-06	3	0.000178904	1.68977e-05	3	0.000154787	9.94897e-06	3	0.000149688	2.91912e-05	3	0.000186294	1.26898e-05	3	0.000392026	6.62062e-05	3	0.000347544	3.91327e-05	3	0.000360837	9.37983e-05
STE2	YFL026W	S331	FYPGTLSSFQTDS(Phospho)INNDAK			0.000287889	1.54633e-05	3	0.000281042	2.03485e-05	3	0.000573377	0.000140266	3	0.000433704	8.90905e-05	3	0.000310113	5.75911e-05	3	0.00027393	5.83314e-06	3	0.000234305	4.83399e-05	3	0.000339841	0.000101237	3	0.000120938	1.69219e-05	3	0.000180123	2.04669e-05	3	0.000209946	6.14179e-05	3	0.00014932	2.42595e-05	3			0			0
STE2	YFL026W	S366	TFVS(Phospho)ETADDIEK			3.81726e-05	4.80006e-06	3	4.5708e-05	3.64961e-07	3	7.26992e-05	8.6472e-06	3	5.24217e-05	1.59005e-05	3	2.65037e-05	6.89975e-06	3	2.93503e-05	2.7264e-06	3	1.77156e-05	3.51892e-06	3	3.05138e-05	5.09402e-06	3	1.26257e-05	1.54393e-06	3	1.89709e-05	2.25443e-06	2	1.4955e-05	1.10726e-06	2	9.21871e-06	6.57081e-06	3			0			0
STE20	YHL007C	T573	APAQETVTT(Phospho)PTSKPAQAR		X	4.34687e-05	3.04515e-06	3	3.68166e-05	7.76669e-06	3	5.21225e-05	5.48219e-06	3	7.16996e-05	2.19683e-05	3	5.03009e-05	3.68489e-06	3	3.95976e-05	5.08761e-06	3	4.62415e-05	1.40698e-05	3	3.54834e-05	4.54686e-06	3	7.39081e-05	4.81399e-06	3	5.59971e-05	5.71553e-06	3	5.33269e-05	4.01793e-06	3	3.11011e-05	5.02575e-06	3	0.000233949	3.1505e-05	3	0.000234139	2.7274e-05	3	0.000288683	6.49999e-05
STE20	YHL007C	S195 T197	HQQPVASSTVNSNKS(Phospho)ST(Phospho)DIR			2.69513e-05	1.66195e-06	3	2.08574e-05	2.21011e-06	3	3.51855e-05	1.28313e-06	3	3.44692e-05	6.58971e-07	3	2.83067e-05	4.41546e-06	3	1.98868e-05	2.25048e-06	3	3.59645e-05	5.80129e-06	3	3.73781e-05	1.2913e-05	3	4.08405e-05	6.22701e-06	3	4.80281e-05	9.72409e-06	3	4.95805e-05	1.14988e-05	3	2.55251e-05	-	1	2.8377e-05	6.12223e-06	3	2.38207e-05	3.12266e-06	3	2.84675e-05	1.84433e-06
STE20	YHL007C	S195	HQQPVASSTVNS(Phospho)NKSSTDIRR			2.9816e-05	2.58093e-06	3	3.52094e-05	3.40179e-06	3	4.26122e-05	1.02894e-05	3	1.81683e-05	4.99232e-06	3	1.68034e-05	2.17074e-06	3	2.61309e-05	3.67162e-06	3	2.40281e-05	4.00899e-06	3	6.15674e-05	8.70439e-06	3	5.31864e-05	4.4457e-06	3	3.27631e-05	3.98223e-06	3	3.13163e-05	7.66314e-06	3	3.21477e-05	2.12077e-06	3	4.12114e-05	1.07395e-05	3	7.30808e-05	5.92686e-06	3	7.98955e-05	1.68345e-05
STE20	YHL007C	T170 T172	LSLTDS(Phospho)TET(Phospho)IENNATVK			9.73861e-05	1.43112e-05	3	0.000127579	1.28253e-05	3	0.000134745	1.76471e-05	3	9.75961e-05	8.95307e-06	3	0.000101061	9.3115e-06	3	9.0887e-05	5.94611e-06	3	0.000190648	4.08752e-05	3	0.000267874	9.6301e-05	3	0.00012425	1.73017e-05	3	0.000123036	6.62764e-06	3	0.000148487	3.49084e-05	3	0.000128535	9.87468e-06	3	8.89143e-05	1.231e-05	3	8.99066e-05	1.21682e-05	3	5.91663e-05	1.18469e-05
STE20	YHL007C	T511	QTHAPT(Phospho)TPNR		X	1.22377e-05	-	1	1.25379e-05	2.95056e-06	2	2.13672e-05	7.77517e-06	2	2.42734e-05	1.42561e-05	3	2.1925e-05	2.39926e-07	2	1.25777e-05	-	1			0	1.25232e-05	2.38729e-06	2	1.70353e-05	1.90269e-06	3	1.8629e-05	2.01858e-06	3	1.47501e-05	2.24495e-06	3	8.36379e-06	1.04476e-06	2	3.83706e-06	-	1	4.038e-05	7.45961e-06	2	1.36399e-05	-
STE20	YHL007C	T203 T207	RAT(Phospho)PVST(Phospho)PVISKPSMTTTPR		X	2.76439e-05	3.09136e-06	3	4.94135e-05	6.05458e-06	3	0.000162565	1.7812e-05	3	0.000137656	1.58099e-06	3	7.42087e-05	1.36932e-05	3	2.65091e-05	2.95119e-06	3	0.000106285	1.40081e-05	3	0.00016546	3.13939e-05	3	0.000233756	3.08575e-05	3	0.000210598	4.4614e-05	3	0.000136271	8.06691e-06	3	7.58118e-05	1.93569e-06	3	0.000266251	5.30631e-05	3	0.000246515	1.29148e-05	3	0.00031307	8.33998e-05
STE20	YHL007C	(T546) (S547)	SKT(Phospho)SPIISTAHTPQQVAQSPK	X	X	0.000119724	1.10906e-05	3	0.00015508	1.7721e-05	3	0.000311841	0.000167359	3	0.000335624	9.06655e-05	3	0.000143227	4.76436e-05	3	0.00010047	1.71201e-05	3	4.18898e-05	5.96854e-06	2	3.44891e-05	3.98985e-06	3	2.40995e-05	-	1	4.62253e-05	1.03378e-05	3	7.73432e-05	1.57962e-05	3	3.94206e-05	4.33781e-06	3	6.05397e-05	1.028e-05	3	1.50525e-05	-	1	0.000224303	-
STE20	YHL007C	S418	TFNTTT(Phospho)GLPGSPQVSTPPANSFNK	X	X	6.39515e-05	3.778e-06	3	6.56956e-05	5.57605e-07	3	8.34157e-05	4.22563e-06	3	5.97033e-05	2.75972e-06	2	5.21664e-05	2.64207e-06	3	6.36405e-05	1.52762e-05	3			0			0			0			0			0			0	9.64787e-05	1.753e-05	3	5.71305e-05	3.12589e-05	3	6.32758e-05	1.37434e-05
STE50	YCL032W	S202	RES(Phospho)PVTVFR	X		7.53004e-05	8.59222e-06	3	7.44554e-05	3.5018e-06	3	0.000107661	5.51191e-06	3	0.000124685	2.9337e-05	3	9.24721e-05	1.23373e-05	3	9.868e-05	8.75031e-06	3	4.55956e-05	-	1			0	4.02071e-05	-	1	4.52607e-05	5.17118e-06	3	5.21929e-05	3.44415e-06	3	4.97184e-06	-	1	0.000134192	1.98845e-05	2	0.000112329	1.38318e-05	3	0.000106411	2.92154e-05
TEC1	YBR083W	S86	SDDLKS(Phospho)PSAK	X		2.90495e-05	2.87022e-06	3	2.80325e-05	2.54646e-06	3	4.12655e-05	2.07791e-06	2	2.58127e-05	4.38e-06	3	1.97367e-05	3.44975e-06	3	1.53455e-05	3.99719e-06	2	2.80322e-05	8.65022e-08	2	2.46585e-05	1.57029e-06	2	1.48995e-05	2.48331e-07	2	1.79784e-05	3.08599e-06	3	2.51007e-05	-	1	1.59228e-05	1.39961e-06	2	1.93409e-05	2.67019e-06	3	1.80386e-05	2.61049e-06	2	1.72461e-05	2.01163e-06
YPK1	YJL093C	S644 S653	EKPIDS(Phospho)VVDEYLSES(Phospho)VQK			4.66374e-05	6.19466e-07	3			0			0	1.09522e-05	5.67147e-06	2	2.83131e-05	4.81673e-06	3	3.63944e-05	2.38621e-06	3	0.000154465	3.30481e-05	3			0	1.87592e-06	-	1	3.88215e-05	2.22299e-06	3	7.36983e-05	1.86185e-06	3	8.06588e-05	9.46357e-06	3	4.82389e-05	1.43695e-05	3			0
[truncated: 64 more columns]
