# Supplementary material for: Phosphoproteomic analyses reveal novel cross-modulation mechanisms between two signaling pathways in yeast
Source: Mol Syst Biol. 2014 Dec 9;10(12):767. doi: 10.15252/msb.20145112 (PMC4300490; doi:10.15252/msb.20145112)
Supplement: Supplementary file 3 [file msb0010-0767-sd3.xlsx]

## Sheet: Mock 1' pheromone
Standard Name	Standard Systematic Name	Phosphosites	Peptide sequence	NaCl 0'	NaCl 0'	NaCl 0'	NaCl 1'	NaCl 1'	NaCl 1'	NaCl 5'	NaCl 5'	NaCl 5'	NaCl 10'	NaCl 10'	NaCl 10'	NaCl 20'	NaCl 20'	NaCl 20'	NaCl 45'	NaCl 45'	NaCl 45'
BIT61	YJL058C	S139 S144	KLS(Phospho)SDAIS(Phospho)ITQK	0.00012955	0.000138439	8.10473e-05	7.94804e-05	6.51436e-05	6.42752e-05	4.95977e-05	6.48926e-05	6.58797e-05	5.6883e-05	6.98876e-05	6.67764e-05		6.32888e-05	6.66974e-05	0.000103533	8.95917e-05	7.11578e-05
DIG1	YPL049C	S330	DALLS(Phospho)ANTK	0.00080734	0.000392553	0.000342819	0.000538152			0.000197872	0.000125879	0.000139337	0.000247906	0.000169524	0.000176147	0.000311724	0.000168746	0.000174632	0.000473223	0.000361487	0.000259282
DIG1	YPL049C	S126	DGNLAS(Phospho)SNSAHFPPVANQNVK		0.000223743			0.00034305	0.000140019	0.000542994	0.000348829	0.000416863	0.000418243	0.00032236	0.000362835		0.00010942			0.000433783
DIG1	YPL049C	S142	S(Phospho)APAQVTQHSK	0.000112141
DIG1	YPL049C	S395	TSQPQQQS(Phospho)PSLLQGEIR	0.000471997	0.000328375	0.000282962	0.000334365	0.000225705	0.000228878	0.000235077	0.000153469	0.000164425	0.000256264	0.000171826	0.000178014	0.000290203	0.000203626	0.000204288	0.000438752	0.000279945	0.000246772
DIG1	YPL049C	S272 S275 S279	VNDSYDS(Phospho)PLS(Phospho)GTAS(Phospho)TGK			2.74082e-05						1.7725e-05		2.51002e-05	3.05441e-05		3.30141e-05	3.49629e-05	1.63798e-05	3.74159e-05	3.2828e-05
DIG1	YPL049C	S272	VNDSYDS(Phospho)PLSGTASTGK	0.000393532	0.000268636	0.000241176	0.000310189	0.000185644	0.00017351	0.000309117	0.000181942	0.000191599	0.000335626	0.000295758	0.000295626	0.000219256	0.000302673	0.000317733	0.000370779	0.000385705	0.000280511
DIG2	YDR480W	S84	EEDHSGKPPTITTS(Phospho)PAEK	5.74866e-05	3.68258e-05	4.76514e-05	6.08819e-05	3.27038e-05	3.26452e-05	2.62102e-05	3.40223e-05	3.60942e-05	4.24261e-05	4.44382e-05	4.39942e-05	6.31038e-05	3.59723e-05	3.84267e-05	5.95151e-05	6.74046e-05	5.18967e-05
DIG2	YDR480W	S225	LAGRS(Phospho)PHLEDLTSR	0.000691601	0.000348571	0.000308143	0.000428412	0.000234049	0.000242918	0.000152424	8.10065e-05	9.34291e-05	0.000229665	0.000151805	0.000142749	0.000142565	0.000151478	0.000161301	0.000276194	0.000248762	0.000181554
DIG2	YDR480W	T83	LSQKEEDHSGKPPTITT(Phospho)SPAEK	0.000652363	0.000473194	0.000478683	0.000366831	0.000393299	0.00040212	0.000284771	0.000199134	0.000194097	0.00039486	0.000291852	0.000284676	0.000384909	0.000286417	0.000287127	0.000473343	0.00051271	0.000377577
FPS1	YLL043W	T168	NADDAHT(Phospho)IPESHLSR	5.74726e-05	3.8724e-05	4.23186e-05	0.000130579	8.66869e-05	9.20668e-05	5.15315e-05	3.13464e-05	3.49045e-05	7.7394e-05	5.65163e-05	5.28387e-05	8.25212e-05	7.16556e-05	7.22959e-05	8.13688e-05	8.40809e-05	6.82875e-05
GPA1	YHR005C	(S199) (S200)	SDTDRDAETVTQNEDADRNNS(Phospho)SR	0.000253753		0.000130798	0.000128072	0.000129835	0.000134024		0.000259296	0.000278888	0.000309623	0.000330752	0.000321221	0.000290958	0.000303314	0.000203462	0.00019086	0.000213775	0.000204132
GPD1	YDL022W	S25 S27	RSSSS(Phospho)VS(Phospho)LK	0.000846279
GPD1	YDL022W	S24 S27	SSS(Phospho)SVS(Phospho)LK	0.00726983
GPD1	YDL022W	(S24) (S27)	SSS(Phospho)SVSLK	0.0164095
GPD1	YDL022W	S25 S27	SSSS(Phospho)VS(Phospho)LKAAEKPFK	0.000338934	0.000374161	0.000333081	0.000164431	0.000157887	0.000150144	5.17081e-05	2.54306e-05	2.57932e-05	2.75357e-05		1.77096e-05	0.000107054	8.31078e-05	9.48224e-05	0.000369795	0.000389407	0.00030377
HOG1	YLR113W	T174 Y176	IQDPQMT(Phospho)GY(Phospho)VSTR	8.5923e-05	9.64645e-05	7.54822e-05	0.00149403	0.000923612	0.000938506	0.00209628	0.0016997	0.00179003	0.00127988	0.00128117	0.00126652	0.00038409	0.000430967	0.000451274	0.000135527	0.000194406	0.000129807
HOG1	YLR113W	Y176	IQDPQMTGY(Phospho)VSTR	0.000209942	0.000264361	0.000226626	0.000317313	0.000201722	0.000190289	0.00040372	0.000290777	0.000318893	0.000460738	0.000523088	0.000508152	0.000351418	0.000398601	0.000421871	0.000231638	0.000330044	0.000244376
HOT1	YMR172W	S519 Y524	NRAS(Phospho)TLPSY(Phospho)PKPMTVK	0.000465247	0.000192512	0.000185922	0.000278552	0.00018199	0.000173417	7.68472e-05	5.16934e-05	4.93684e-05	0.000134582	7.81152e-05	7.33358e-05		5.90141e-05	6.32496e-05	0.000179298	0.000121569	7.82264e-05
PBS2	YJL128C	S248	TAQQPQQFAPS(Phospho)PSNKK	0.000382187	0.000253875	0.000241224	0.000307952	0.000233557	0.000219478	0.000470071	0.000277324	0.000288235	0.000489337	0.000402058	0.000406571	0.000694293	0.00028912	0.000294835	0.000329155	0.000332426	0.000244883
PBS2	YJL128C	S40	TSSTS(Phospho)SHYNNINADLHAR	0.000140886	8.21678e-05	7.07194e-05				3.58277e-05						8.51843e-05	3.39272e-05	3.6898e-05		0.000134893	9.52735e-05
PTP2	YOR208W	Y257	DLIHY(Phospho)SPNSLQK	9.50238e-05	6.63369e-05	5.87872e-05	7.18456e-05	6.10518e-05	6.97877e-05	4.24377e-05	2.88992e-05	2.57144e-05	5.02798e-05	3.59384e-05	3.60251e-05		3.63088e-05	2.6825e-05	6.03731e-05	4.2238e-05	4.11577e-05
RCK2	YLR248W	S516	DSS(Phospho)LLFSPAAVAMR							7.89565e-05	6.91605e-05	5.73369e-05
RCK2	YLR248W	S45	DVSQITS(Phospho)SPKK	0.000118092		2.69524e-05	4.49923e-05		3.60499e-05											3.50172e-05	2.60095e-05
RCK2	YLR248W	S46	DVSQITSS(Phospho)PK	0.000280362	3.34139e-05	0.000133672	0.000146389	0.000141448	0.000150658	0.000312692	0.000412255	0.000401344	0.000571339	0.000463037	0.000456893	0.000482728	0.000348744	0.000381452	0.000321601	0.000344986	0.000194224
RCK2	YLR248W	S46 S50	DVSQITSS(Phospho)PKKS(Phospho)FQDK	0.000190495	0.000116747	0.000103958	0.000232075	0.000179136	0.000164125	0.000349443	0.000315082	0.000329842	0.000318205	0.000272607	0.000265803	0.000382899	0.000204728	0.000205741	0.000307089	0.00029037	0.000213021
RCK2	YLR248W	S187	NSS(Phospho)NEFLTK		0.00072005	0.000622996	0.000579441	0.000492115	0.000495448	0.00063818	0.000430254	0.000452418	0.00084565	0.000698224	0.000697852	0.00140468	0.000734492	0.000762508	0.00126334	0.00102738	0.000755325
RCK2	YLR248W	T35	SSGT(Phospho)NNKDVSQITSSPK				3.44997e-05	1.92922e-05	1.98864e-05	0.000370109	0.000265992	0.000264863	0.000280781	0.000247339	0.000253386	0.000175882	0.000108114	0.00010926	3.7495e-05	3.99802e-05	3.11263e-05
RCK2	YLR248W	S32 S33	TRS(Phospho)S(Phospho)GTNNKDVSQITSSPK	5.75414e-05	3.20247e-05	3.28569e-05					2.19172e-05	1.56935e-05		3.21846e-05	3.66571e-05						1.43098e-05
RCK2	YLR248W	(S32) (S33)	TRS(Phospho)SGTNNKDVSQITSSPK							8.93387e-05	6.61617e-05	6.83578e-05	9.58418e-05	0.000105288	9.62954e-05	7.33014e-05	2.01609e-05	3.56507e-05
RGC1	YPR115W	S1021 S1023	GAS(Phospho)QS(Phospho)RLTLKEPLTSK	7.52494e-05	6.45229e-05	5.17286e-05		5.33897e-05	6.26177e-05	4.93212e-05	4.26883e-05	4.41248e-05		4.2399e-05	4.14809e-05		5.90134e-05			9.7845e-05	5.98742e-05
RGC1	YPR115W	S1048	KTYS(Phospho)AENVPLTSTVSNDK	0.000127874	7.1078e-05	5.85222e-05	0.000101666	7.72231e-05	7.6081e-05	6.46508e-05	4.12565e-05	4.32032e-05	6.12408e-05	4.74198e-05	4.33733e-05		4.44053e-05	3.83264e-05		6.73232e-05	5.04473e-05
RGC1	YPR115W	S969 S975	RGSDLS(Phospho)PFEMES(Phospho)PLFEENR							8.30241e-05	5.60415e-05	6.41479e-05	0.000108187	7.94467e-05	7.93816e-05		6.01838e-05	6.11923e-05		1.5015e-05
RGC1	YPR115W	S866	S(Phospho)ADNLMASSSR	0.00023494	0.00030689	0.000286319	0.00026389	0.000182968	0.00019282	0.000198799	0.000168949	0.000186678	0.000248248	0.000244271	0.000236862	0.000255591	0.000253557	0.000269619	0.00018772	0.000256566	0.000173428
RGC1	YPR115W	S813 T817	S(Phospho)KVNT(Phospho)PAIDENGNLAIVGETK		0.000243569	0.000230127	0.000279759			0.000154519	0.000161957		0.000227918	0.000176075	0.000179316		0.000208533	0.000242288	0.000290973		0.000161363
RGC1	YPR115W	S851 Y853 S874	S(Phospho)PY(Phospho)SPYTGEGMLYNRSADNLMASS(Phospho)SRK	0.000429979	0.000320599	0.000286892	0.000257612	0.000156986	0.000153824	0.000348883	0.000224173	0.000234315	0.000284113	0.000306399	0.000309807	0.000348494	0.000330308	0.000336938	0.000343893	0.00029282	0.00032013
RGC1	YPR115W	Y1047 S1059	TY(Phospho)SAENVPLTSTVS(Phospho)NDK				1.06328e-05			1.68329e-05	1.7132e-05	2.04603e-05		1.95802e-05	1.77143e-05		1.96659e-05	2.04751e-05
RGC2	YGR097W	S1070	GNNS(Phospho)AQNLTTSSSTASR	0.000224984	7.79609e-05	9.43679e-05	0.000125303	0.000110887	0.000115283	8.01432e-05	0.000107305	0.000142538	0.000111751	0.000147878	0.000159504	0.000195594	0.000177711	0.000167199	0.000142281	0.00014964	9.90634e-05
RGC2	YGR097W	S1045	KTNS(Phospho)TGNVPCLTAEK	3.90212e-05		2.78837e-05	5.87312e-05	4.06868e-05	3.58603e-05	5.35669e-05	3.86825e-05	3.94171e-05	6.60803e-05	5.44622e-05	5.49467e-05	4.63821e-05	4.16183e-05	4.60269e-05	4.278e-05	4.66383e-05	3.79212e-05
RGC2	YGR097W	Y472 S477	KVSDVIY(Phospho)PHMKS(Phospho)PLAK	0.000921413	0.000571949	0.000500528	0.000572808	0.000387615	0.00039272	0.000520517	0.00030718	0.000350546	0.000668142	0.000547708	0.00054175	0.000777313	0.00051905	0.000572417	0.000952234	0.000733607	0.000769764
RGC2	YGR097W	S944 S948	NS(Phospho)EGSS(Phospho)PCYNDDQIR				1.02772e-05			2.72298e-05	2.35652e-05	2.29566e-05	2.24998e-05	2.38303e-05	2.16595e-05	2.986e-05	2.40272e-05	2.46694e-05
RGC2	YGR097W	S948	NSEGSS(Phospho)PCYNDDQIR				2.58161e-05	2.26476e-05	2.21053e-05											9.67288e-06
RGC2	YGR097W	S1097	NVSFS(Phospho)SLNSLMFSK					6.43115e-05	6.4752e-05									3.85273e-06		5.57853e-06
RGC2	YGR097W	S804 T808	S(Phospho)KVNT(Phospho)PAIDDYGNLITVER	0.000244548	0.000142789	0.000115791	0.000347033	0.000272193	0.000268536	0.000270682	0.000183799	0.000202673	0.000278187	0.000214877		0.000459531			0.000381985	0.000159321	0.000179095
RGC2	YGR097W	S985	STS(Phospho)AGNSITANAPVVPK						1.4005e-05	4.29489e-05	1.38249e-05	2.03041e-05	4.16085e-05	3.73106e-05	3.28223e-05	8.82277e-05	4.69361e-05	4.80763e-05		2.41182e-05	2.23358e-05
RGC2	YGR097W	T1017 S1021	TVAADQSAT(Phospho)APSS(Phospho)PTMNSSVTTINR			2.98919e-05				3.55611e-05		2.8263e-05			1.86229e-05
RGC2	YGR097W	T808	VNT(Phospho)PAIDDYGNLITVER	8.23185e-05	5.06294e-05	3.55456e-05	0.000111198	7.33761e-05	6.91547e-05	8.89708e-05	5.30889e-05	6.2559e-05	9.9616e-05	7.41626e-05	7.5283e-05	8.43938e-05	7.1714e-05	7.32864e-05	7.81026e-05	4.66758e-05	6.17756e-05
SKO1	YNL167C	S96 S108 T113	KDSPS(Phospho)FLPGQQRPTIIS(Phospho)PPILT(Phospho)PGGSK					5.00638e-05	4.85883e-05	0.000140558	8.95557e-05	9.44063e-05	0.000145656	0.00011201	0.000117007		6.90943e-05	0.000106082	8.73951e-05	5.94311e-05
SKO1	YNL167C	Y587 S591 S596	KY(Phospho)SLNS(Phospho)GANIS(Phospho)K	0.000568391	0.00022046	0.000252341	0.00042044	0.000203654	0.00020321	0.000172664	0.000107919	0.000106129	0.000183098	0.000151789	0.000150613	0.000402694	0.000139345	0.000145359	0.000276758	0.000209361	0.000161512
SKO1	YNL167C	S598 T601 T602	S(Phospho)NTT(Phospho)T(Phospho)NNVGNSAQNIINSCYSV	0.000241573	0.000173517	0.000138605	0.0001268	6.98393e-05	6.79445e-05	0.00016334	0.000107871	0.000120274	0.000175614	0.000154112	0.000153634	0.000265691	0.000190893	0.000206501	0.000328095	0.000151813	0.000205722
SKO1	YNL167C	T215	SGLT(Phospho)PNESNIR				9.22754e-05			0.000209451	0.000130305	0.000143146	0.000209299	0.00015712	0.000156736	0.000110837	7.45003e-05	8.37327e-05		3.84203e-05
SLN1	YIL147C	S833	APGS(Phospho)DDEEGGNLGRPIENPK	0.00110898	0.000726223	0.000644429	0.000766618	0.000510112	0.000501691	0.000458587	0.000322431	0.000357088	0.000626659	0.000482569	0.000472598	0.000748117	0.000456246	0.000455911	0.000810313	0.000737421	0.000532726
SSK1	YLR006C	S351	DGNSS(Phospho)PQEFK			1.23731e-06					1.3754e-05	1.35518e-05	2.43677e-05	2.06817e-05			1.2026e-05			1.13897e-05
SSK1	YLR006C	S193 S195	FAS(Phospho)VS(Phospho)PYPK		0.000244234	0.000213005	0.000242585	0.000143711		0.000285125	0.000211483	0.000213274	0.000357998	0.000275496	0.000258286	0.000332819	0.000231165	0.00024489	0.000311914	0.000307324	0.000243596
SSK1	YLR006C	S351	GKDGNSS(Phospho)PQEFK	4.54947e-05												1.28932e-06					3.88902e-06
SSK1	YLR006C	S703	KNS(Phospho)NLSPTQIEL		4.33105e-05	4.34565e-05	4.15269e-05	2.04785e-05		4.12276e-05	3.0514e-05	3.61652e-05	5.04148e-05	4.58877e-05	5.07402e-05	0.000112867	6.25296e-05	6.7468e-05	6.79516e-05	3.99418e-05	4.42798e-05
SSK1	YLR006C	S706	NSNLS(Phospho)PTQIEL	0.000164759	0.000123941	0.000110261	0.000129464	9.38652e-05	0.000100105	5.44243e-05	4.70946e-05	4.65082e-05	6.12997e-05	4.88572e-05	5.193e-05		6.42945e-05	5.33478e-05	9.14595e-05	6.27553e-05	5.63455e-05
SSK2	YNR031C	T1573	EIAFGDDSSST(Phospho)DTEERE							2.28499e-05	1.52746e-05	1.49364e-05	2.59117e-05	2.1479e-05			1.85323e-05
SSK2	YNR031C	S131	NPQQS(Phospho)LPK					1.31078e-05		1.51777e-05	2.993e-05	3.24661e-05	1.12447e-05	1.97407e-05	2.64041e-05						1.77233e-05
SSK2	YNR031C	S54 S57	VASS(Phospho)PIS(Phospho)PGLHSTQYFR	0.000355246	0.000228801	0.000210512	0.000455693	0.000354907	0.00034494	0.000558731	0.000427551	0.0004807	0.000594416	0.000498593	0.00050797	0.000742555	0.00044777	0.00045674	0.000523302	0.000379511	0.000355986
SST2	YLR452C	S621	EYKPAPLTLAETHSPNAS(Phospho)VENSHTIVR	0.000203571	7.82578e-05	7.28275e-05	0.000126625	8.12965e-05	9.17325e-05	6.04292e-05	3.72969e-05	3.98294e-05	0.000129559	5.42016e-05	5.42738e-05	7.50392e-05	7.91437e-05	9.02883e-05	0.000135052	8.49798e-05	8.51339e-05
SST2	YLR452C	S587	NLS(Phospho)NENCSFK	0.000168073	8.56237e-05	8.10476e-05	0.000171202	8.08003e-05	7.46932e-05	0.000114798	0.000108077		0.000228769	0.000130971	0.000145979	0.000246505	0.00015727	0.000169802	0.000172699	0.000121414
SST2	YLR452C	T88 S93	VDMNTT(Phospho)CINVS(Phospho)YNIK		0.000338292		0.000152998	0.000264504	0.000258349
STE11	YLR362W	S323	RPLS(Phospho)AESNNIGDILLK	0.000191736	5.54759e-05	8.73433e-05	9.44379e-05	8.9487e-05	7.38945e-05	6.65034e-05	4.51604e-05	4.82631e-05	0.000104493	6.28489e-05	6.70558e-05	4.77717e-05	5.64456e-05	4.23058e-05	9.743e-05	7.7528e-05	8.65219e-05
STE11	YLR362W	S101 T105	VS(Phospho)SLST(Phospho)ATLSMNSELIPEK			2.98294e-05	5.14545e-05	2.77325e-05	3.30297e-05	5.96063e-05	3.09923e-05	3.92762e-05	6.85892e-05	4.8172e-05	4.56615e-05	0.000100506	5.23645e-05	5.61871e-05	6.05553e-05	5.97901e-05	4.03079e-05
STE12	YHR084W	S400	LVS(Phospho)PSDPTSYMK				0.000160446	0.00010904			0.000170736	0.000167056	0.000164558			8.80902e-05	0.000165695	0.000165664	0.000107046
STE2	YFL026W	S331	FYPGTLSSFQTDS(Phospho)INNDAK	0.000958672	0.000470441	0.000437034	0.000602571	0.000421692	0.000429522	0.000409524	0.000215888	0.000246157	0.000635438	0.000385671	0.000390062	0.000526917	0.000355968	0.00036188	0.000519967	0.000287136	0.000283548
STE2	YFL026W	S366	TFVS(Phospho)ETADDIEK	0.000281553	0.000102517	0.000100434	0.00017121	0.000120247		9.41586e-05	5.91026e-05	6.10879e-05	0.0001117	6.87669e-05	7.48692e-05	7.97167e-05	5.17093e-05	5.66993e-05	0.000127205	2.72114e-05	5.05967e-05
STE20	YHL007C	T573	APAQETVTT(Phospho)PTSKPAQAR	2.83962e-05		2.07813e-05	2.67546e-05	2.0068e-05	1.98592e-05		1.83533e-05	1.98398e-05	2.79418e-05	2.83222e-05	2.75218e-05		2.70036e-05	2.91096e-05	3.71348e-05	4.74388e-05	3.32115e-05
STE20	YHL007C	S481 S482	FIPSRPAPKPPS(Phospho)S(Phospho)ASASAPIIK								3.02335e-05	3.14414e-05	4.70653e-05				5.72595e-05	6.06984e-05		6.45021e-05	7.42271e-05
STE20	YHL007C	S192	HQQPVASSTVNS(Phospho)NKSSTDIRR								2.46516e-05	2.7492e-05	3.63747e-05	2.32337e-05	2.22391e-05		1.4809e-05	1.47899e-05		2.97672e-05	2.08045e-05
STE20	YHL007C	S195	HQQPVASSTVNSNKS(Phospho)STDIR						2.41992e-05		5.08168e-05	5.401e-05	6.95772e-05	6.37547e-05	6.22678e-05	4.58748e-05	2.89073e-05	2.91121e-05	1.66916e-05	2.52649e-05	1.91307e-05
STE20	YHL007C	S196 T197	HQQPVASSTVNSNKSS(Phospho)T(Phospho)DIR	2.3317e-05							1.12688e-05	1.45173e-05	1.74041e-05	1.91403e-05	1.72558e-05		2.00994e-05	1.94017e-05	1.82721e-05	1.99648e-05	1.4613e-05
STE20	YHL007C	S169 T172	LSLTDS(Phospho)TET(Phospho)IENNATVK	0.000204199	0.000172039	0.000156777	0.000174315	0.00012867	0.000137017	9.50387e-05	6.58334e-05	7.43877e-05	0.000121229	0.000108315	0.000104717	0.000232885	0.000131828	0.00014607	0.000196949	0.000116238	0.000136861
STE20	YHL007C	S169	LSLTDS(Phospho)TETIENNATVK	0.000111454	6.73252e-05	6.93946e-05	3.78782e-05		3.37942e-05	3.16042e-05	1.79801e-05	2.42108e-05	4.56261e-05	3.76856e-05	3.12278e-05	8.69421e-05	5.45352e-05	5.50168e-05	9.76544e-05	5.83296e-05	5.793e-05
STE20	YHL007C	T203 T207	RAT(Phospho)PVST(Phospho)PVISKPSMTTTPR				2.28767e-05			0.00027816	0.000192231	0.000187202	0.000192315	0.000223186	0.000225151	8.64844e-05	0.000141887	0.000172054		7.45442e-05	5.00073e-05
STE20	YHL007C	T546	SKT(Phospho)SPIISTAHTPQQVAQSPK							0.000233294	0.000154185	0.000155734	0.000228483	0.000153827	0.000147712
STE20	YHL007C	S585	SLS(Phospho)KELNEK									0.000148925		0.000155927
STE50	YCL032W	S202	RES(Phospho)PVTVFR	0.000237252	0.000127293	0.000110295	0.000162581	9.57215e-05	8.52538e-05	9.37537e-05	6.1338e-05	6.61239e-05	0.000118876	0.000104064	0.000111549	0.000160536	0.00012044	0.000132371	0.000192897	0.000170342	0.000121541
YPK1	YKL126W	T48	EEQQNNQATAGEHDASIT(Phospho)RSSLDRK										0.00202212		0.00127557
YPK1	YKL126W	S51	EEQQNNQATAGEHDASITRSS(Phospho)LDR	7.22132e-05	5.01862e-05	4.9419e-05	3.6557e-05	3.23232e-05	3.1515e-05	3.53545e-05	2.22837e-05	2.26234e-05	5.86324e-05	4.55408e-05	3.93275e-05	4.13647e-05	3.21261e-05	3.5122e-05	4.78537e-05	5.11294e-05	3.84154e-05
YPK1	YKL126W	S644 S653	EKPIDS(Phospho)VVDEYLSES(Phospho)VQK	0.000118275	7.14283e-05	5.38302e-05												6.47837e-06	0.000103206		6.74724e-05
YPK1	YKL126W	S653	EKPIDSVVDEYLSES(Phospho)VQK	0.00143872	0.000921794	0.000769988	0.000225675	0.0002703	0.000266323	6.42489e-05	4.37712e-05	4.6087e-05	0.00027636	0.000206159	0.00020746	0.000563484	0.000478479	0.000477101	0.000973195	0.000580574	0.000650733
YPK1	YKL126W	(S46) (S50) (S51)	KEEQQNNQATAGEHDAS(Phospho)ITRSSLDR	0.00313562	0.00228567	0.00203528	0.00151113	0.00141391	0.00135989	0.00139016	0.000846568	0.000879664	6.97554e-05	0.00137913	4.6464e-05	0.00207374	0.00125998	0.00130243	0.00202033	0.00201264	0.00146987
YPK1	YKL126W	S51	KEEQQNNQATAGEHDASITRSS(Phospho)LDRK	0.000349399		0.000299565	9.0588e-05	0.000229497	0.000217294		0.000160001	0.000168385	0.000352961	0.000180421	0.000195172	0.000260761	0.000219399	0.000224408	0.000356855	0.000407777	0.000306055

## Sheet: Mock 1' NaCl
Standard Name	Standard Systematic Name	Phosphosites	Peptide sequence	Phe 0'	Phe 0'	Phe 0'	Phe 1'	Phe 1'	Phe 1'	Phe 5'	Phe 5'	Phe 5'	Phe 10'	Phe 10'	Phe 10'	Phe 20'	Phe 20'	Phe 20'	Phe 45'	Phe 45'	Phe 45'
BIT61	YJL058C	S139 S144	KLS(Phospho)SDAIS(Phospho)ITQK	6.59165e-05	4.22495e-05	4.52446e-05	9.46641e-05	5.35929e-05	4.61736e-05	6.54303e-05	4.70148e-05	4.76464e-05	5.00429e-05	5.95046e-05	5.75081e-05	3.9872e-05	5.9842e-05	5.65886e-05	5.29333e-05	0.000113514	0.000112008
DIG1	YPL049C	S330	DALLS(Phospho)ANTK	0.000341666	0.00032705	7.8761e-05	0.00115957	0.000553114	0.000510415	0.0024171	0.0012342	0.00112694	0.00153201	0.00186189	0.0019727	0.00160142	0.00193549	0.00198297	0.00135709	0.00298184	0.00304652
DIG1	YPL049C	S126 S129	DGNLAS(Phospho)SNS(Phospho)AHFPPVANQNVK										0.000112753	0.000151768	0.00021037	0.000657382				0.000776458	0.00131551
DIG1	YPL049C	S279 T280	RVNDSYDSPLSGTAS(Phospho)T(Phospho)GK		2.76255e-05	2.4367e-05	4.45185e-05	2.77013e-05	2.40304e-05	5.42169e-05	3.75421e-05	3.53772e-05	2.99842e-05	3.16671e-05	4.02329e-05	2.83931e-05	3.47765e-05	3.46519e-05	2.90097e-05	5.34541e-05	3.35006e-05
DIG1	YPL049C	S142	S(Phospho)APAQVTQH		7.68466e-06			3.1569e-05	3.09124e-05	0.00036084	0.000200223	0.00017236	0.000154549		0.000241373	0.000176774	0.000298589	0.000325385	0.000169226	0.000313666
DIG1	YPL049C	S142	S(Phospho)APAQVTQHSK		7.26091e-05	8.22922e-05	0.000173875	0.000243662	0.000241573	0.00175968	0.0010477	0.000949586	0.00104797	0.00152591	0.00154361	0.00100747	0.00132602	0.00141452	0.00103478	0.0019424	0.00194904
DIG1	YPL049C	S238	TS(Phospho)IPYAMQGGNAR					1.24341e-05		3.50916e-05	1.76035e-05	1.89929e-05	2.047e-05	2.12315e-05	2.94821e-05	2.5144e-05	4.56582e-05	4.31302e-05	2.52754e-05	9.47631e-05	0.000146902
DIG1	YPL049C	S395	TSQPQQQS(Phospho)PSLLQGEIR	0.000205069	0.000220316	0.000243855	0.000400237	0.000251097	0.000254238	0.000510529	0.000322022	0.000309084	0.000461313	0.000606294	0.000553204	0.000539767	0.000715004	0.000672534	0.000883766	0.00179597	0.0018312
DIG1	YPL049C	S272 S275 S279	VNDSYDS(Phospho)PLS(Phospho)GTAS(Phospho)TGK									2.93704e-05				4.71746e-05	5.01519e-05		5.98543e-05
DIG1	YPL049C	S272	VNDSYDS(Phospho)PLSGTASTGK	0.000182965	0.000161533	0.000166137	0.000350371	0.00020743	0.000195387	0.000414087	0.000288182	0.000271931	0.000205079	0.000234857	0.000230233	0.000104579	0.000135049	0.000135982	7.26232e-05	0.000138188	0.000138034
DIG2	YDR480W	T83	EEDHSGKPPTITT(Phospho)SPAEK	2.54994e-05	2.87774e-05	2.7957e-05	4.1542e-05	2.01544e-05	1.60589e-05	2.74425e-05	2.12833e-05	1.9358e-05	2.05175e-05	2.63255e-05		2.13357e-05	2.99895e-05	2.69159e-05	3.14281e-05	6.57462e-05	7.35414e-05
DIG2	YDR480W	S225	LAGRS(Phospho)PHLEDLTSR	0.000302155	0.000192883	0.0002044	0.000525876	0.000208301	0.000198899	0.0003767	0.000209054	0.000208508	0.000261783	0.000412999	0.000391213	0.000228764	0.000288959	0.000275525	0.000460169	0.00113673	0.00120735
DIG2	YDR480W	(S84) (T83)	LSQKEEDHSGKPPTITT(Phospho)SPAEK	0.000280342	0.000260078	0.000250703	0.000433686	0.000263225	0.000235473	0.000350487	0.000248689	0.000248072	0.000275171	0.000449314	0.000414568	0.000224159	0.000226304	0.000238968	0.000396142	0.000803715	0.000812168
DIG2	YDR480W	S124	S(Phospho)APPNITR														0.00019609	0.000184799		0.000223786
FAR1	YJL157C	S110 S114	TGQLS(Phospho)ALQS(Phospho)PVNITSSNK															8.43261e-05	0.000115611
FAR1	YJL157C	S114	TGQLSALQS(Phospho)PVNITSSNK					3.01082e-05	3.54815e-05	6.46997e-05	6.38869e-05	7.01211e-05	0.000111522	0.000145463	0.000123879	0.000162101	0.00019851	0.000187269	0.000270363	0.000596747	0.000619579
FPS1	YLL043W	T168 S172	NADDAHT(Phospho)IPES(Phospho)HLSR	4.01883e-05	3.52628e-05	3.15722e-05	7.54411e-05	4.49531e-05	4.53606e-05	5.50904e-05	4.14714e-05	4.39025e-05	4.33875e-05	5.17127e-05	5.08444e-05	3.3439e-05	4.78835e-05	4.71012e-05	2.41501e-05	4.82609e-05
FPS1	YLL043W	T168	NADDAHT(Phospho)IPESHLSR	2.87859e-05	2.35498e-05	2.11675e-05	4.15562e-05	2.4982e-05	2.28182e-05	4.58923e-05	2.43027e-05	2.96183e-05	2.42222e-05	3.58485e-05	3.7077e-05	2.41021e-05	2.88815e-05	3.0155e-05	1.76443e-05		3.72901e-05
FUS3	YBL016W	T180 Y182	IIDESAADNSEPTGQQSGMT(Phospho)EY(Phospho)VATR								4.45251e-05	3.7146e-05	3.55699e-05			6.52644e-05	8.81984e-05	9.05541e-05
FUS3	YBL016W	T180	IIDESAADNSEPTGQQSGMT(Phospho)EYVATR	4.96954e-05	1.51878e-05		0.000225725		4.19774e-05	6.66158e-05	9.74004e-05	5.57883e-05	5.20095e-05		7.22439e-05	0.000132859	0.000116848		0.000112816	0.000209108	0.000209305
GPA1	YHR005C	S175	AKAAFDEDGNIS(Phospho)NVK	0.000146778	8.4329e-05	9.4322e-05	0.000236146	8.99614e-05	9.06499e-05	0.000149874	9.80181e-05	9.30023e-05	9.95087e-05	0.000165046	0.00015369	8.96299e-05	0.000120069	0.000121216	9.27769e-05	0.000360317	0.000347522
GPA1	YHR005C	S200	SDTDRDAETVTQNEDADRNNSS(Phospho)R		0.000116247	0.000118669	0.000105905	9.14093e-05	4.33846e-05	0.000151935	0.00012303	0.000116888	9.39439e-05	0.000120687	0.000106265	8.12278e-05	0.000103504	0.000114018	6.67045e-05	6.90982e-05	0.00014839
GPD1	YDL022W	S24 S27	RSSS(Phospho)SVS(Phospho)LK		0.000305576	0.000330883	0.000623455	0.000372303	0.000364275	0.000504798	0.000457084	0.000432529	0.000433794	0.000648035	0.000658436	0.000330468	0.000475657	0.000514085	0.000431642	0.000720343	0.000704263
GPD1	YDL022W	S24	RSSS(Phospho)SVSLK	0.000205069			0.000211793	0.000171568	0.000160061	0.000289012	0.000229203			0.000327707	0.000301102	0.000207455		0.000271311	0.000318676	0.000488307	0.000488561
GPD1	YDL022W	S24 S27	SSS(Phospho)SVS(Phospho)LK	0.00177689	0.00215451	0.00212347	0.00565078	0.00267767	0.00262628	0.00435235	0.00722907	0.00321135	0.00338976	0.00521341	0.010334	0.00262705	0.00381183	0.00402171	0.00379813	0.00732257	0.00720135
GPD1	YDL022W	S24 S27	SSS(Phospho)SVS(Phospho)LKAAEKPFK	0.00152884	0.00114983	0.00115324	0.00282005	0.00142226	0.00140645	0.0016294	0.00134943	0.00129101	0.0018872	0.00214374	0.00214872	0.000909614	0.00101389	0.00093834	0.00120136	0.00136509	0.00138633
GPD1	YDL022W	S24	SSS(Phospho)SVSLK		0.0042598	0.00424842	0.00773146	0.00407595	0.00385673	0.00775767	0.00560504	0.00513403	0.00558245	0.00781543	0.00754192	0.00521036	0.00620646	0.00648907	0.00745025	0.0149425	0.0149924
HOG1	YLR113W	T174 Y176	IQDPQMT(Phospho)GY(Phospho)VSTR	3.8378e-05	3.66581e-05	3.17066e-05		4.275e-05	4.59955e-05	4.72338e-05	2.99258e-05	3.49455e-05	2.58624e-05	2.70972e-05	3.87981e-05	1.54707e-05		2.26417e-05		4.44275e-05	5.54645e-05
HOG1	YLR113W	Y176	IQDPQMTGY(Phospho)VSTR	0.00020463	0.000136989	0.00015303		0.000135212	0.000121561	0.000116384	0.000105953	9.76498e-05	8.89502e-05	9.26233e-05	8.31763e-05	7.68926e-05	8.50362e-05	8.51224e-05	7.63328e-05	9.80619e-05	0.000106254
PBS2	YJL128C	S248	TAQQPQQFAPS(Phospho)PSNKK	0.000136555	0.000143794	0.000136474	0.000497032	0.000279556	0.000251229	0.000687199	0.000554428	0.000539048	0.000523834	0.000625284	0.000589526	0.000489253	0.000634423	0.000626711	0.000382279	0.000664783	0.000733994
PBS2	YJL128C	T39	TSST(Phospho)SSHYNNINADLHAR	7.62932e-05	5.20222e-05	5.3821e-05	0.000100122	4.74303e-05	4.53445e-05	5.68685e-05			3.44541e-05	5.23146e-05			4.3632e-05	4.37891e-05	5.09117e-05	0.000125627
RCK2	YLR248W	S515	DS(Phospho)SLLFSPAAVAMR			3.46075e-05			3.78512e-05	0.00010002	4.78969e-05	4.92606e-05	4.19912e-05	7.36005e-05	6.03844e-05	5.83311e-05	7.79277e-05	7.68948e-05	5.7899e-05	0.000139215	0.000121545
RCK2	YLR248W	S46	DVSQITSS(Phospho)PK	8.30999e-05	0.000115742	0.000107611	0.000215831	9.99776e-05	9.78987e-05	0.000203213	0.000145302	0.00013889	0.000157314	0.000189885	0.000185598	0.0002383	0.000290817	0.000298268	0.000334971	0.000707721	0.000769562
RCK2	YLR248W	S46	DVSQITSS(Phospho)PKK	2.70672e-05	3.36672e-05	3.56889e-05	5.95758e-05	3.30419e-05	3.09972e-05	5.7663e-05	4.38626e-05	4.61031e-05	4.71236e-05	6.32062e-05	6.03402e-05	9.77924e-05	0.000121948	0.000112024	0.00015031	0.000421534	0.000447915
RCK2	YLR248W	S46	SSGTNNKDVSQITSS(Phospho)PKK		1.57759e-05	2.06572e-05		1.61343e-05	1.82657e-05	2.24311e-05	2.43487e-05	2.45905e-05	2.87678e-05	3.29815e-05	3.25859e-05	2.88549e-05	4.56585e-05	4.8819e-05	6.2541e-05	0.000100708	9.35898e-05
RGC1	YPR115W	S585 S591 S599	GLSSS(Phospho)NLYPIS(Phospho)SLSLNDCS(Phospho)LK	0.000268371	0.000200276	0.000207808	0.000401595	0.000178533	0.000184433	0.000370951	0.00016448	0.000160792	0.000177671	0.000227834	0.000215868	0.000141681	0.000185472	0.000166166	9.66677e-05	0.000307971	0.000288844
RGC1	YPR115W	S1048	KTYS(Phospho)AENVPLTSTVSNDK	6.36483e-05	3.69399e-05	3.1742e-05	0.000126814	3.57922e-05	5.96586e-05	0.000117094	7.10769e-05	7.17728e-05	4.13445e-05		5.34133e-05	3.84443e-05	6.925e-05	5.75251e-05	4.25055e-05		8.72114e-05
RGC1	YPR115W	S969 (S966) (S975)	RGS(Phospho)DLS(Phospho)PFEMESPLFEENR			3.05629e-05		2.76578e-05		6.2651e-05	8.26715e-05	9.01537e-05	5.60104e-05		5.47217e-05	6.87196e-05	9.05105e-05	8.85325e-05
RGC1	YPR115W	(S966) (S969)	RGS(Phospho)DLSPFEMESPLFEENR	0.000258432	0.000223919	0.000216981	0.000398693	0.000182332	0.000183082	0.000331756	0.00021235	0.000205826	0.000219363	0.000289369	0.000279497	0.000212602	0.000266402	0.000266682	0.000280852	0.000535663	0.000553969
RGC1	YPR115W	S866	S(Phospho)ADNLMASSSR	0.000194071	0.000167827	0.00015821	7.12992e-05	0.000114385	0.00011667	0.000115045	0.000109139	0.000109442	9.63639e-05	9.42533e-05	8.69463e-05	8.16574e-05	8.72203e-05	9.09562e-05	7.13839e-05
RGC2	YGR097W	S1070	GNNS(Phospho)AQNLTTSSSTASR	6.7038e-05	8.12901e-05	0.00010946	0.000160803	0.000111458	0.000110386	0.000184297	0.000147603	0.00013058	0.000101321	0.000186673	0.000172845	6.95974e-05	0.000133563	0.00012647	9.62503e-05	0.000206726	0.000237971
RGC2	YGR097W	Y472 S477	KVSDVIY(Phospho)PHMKS(Phospho)PLAK	0.000439592	0.000245755	0.000260355	0.000335022	0.00023822	0.000253727	0.000466319	0.000360693	0.000328354	0.000239455	0.000765676	0.000353626	0.000262169	0.00029612	0.000495793	0.000522921	0.000951813	0.000529817
RGC2	YGR097W	S847 S849	PAQSPHQYSDYMATSGNTTPSYSS(Phospho)GS(Phospho)R	0.000401353	0.000369901	0.000403726	0.00103673	0.000289024	0.000320816	0.00099078	0.000403362	0.000368985	0.000495776	0.000753745	0.000689193	0.000388615	0.000534722	0.00047639	0.000478606	0.00127077	0.0013052
RGC2	YGR097W	S804 T808	S(Phospho)KVNT(Phospho)PAIDDYGNLITVER	5.9636e-05	6.20428e-05	5.58269e-05	0.000138055	6.73766e-05	6.53569e-05	0.000148647	9.47774e-05	9.22009e-05	9.0172e-05	0.00011388	9.91278e-05	7.25336e-05	9.61529e-05	9.81252e-05	6.62683e-05	0.000112835	0.000111241
RGC2	YGR097W	T808	VNT(Phospho)PAIDDYGNLITVER	3.01461e-05	3.18552e-05	2.91867e-05		2.39057e-05			2.25938e-05	2.9346e-05	2.78639e-05	2.88002e-05	3.81011e-05	1.99533e-05			2.17012e-05
SKO1	YNL167C	S399	KNS(Phospho)AVTTAPAQKDDVENNK		6.08613e-05	6.66089e-05	0.000104694	5.30053e-05	4.6075e-05	8.09144e-05	6.67701e-05	6.83715e-05	6.79909e-05	7.57576e-05	7.77301e-05	5.54088e-05	6.90491e-05	6.96637e-05	4.45449e-05	0.000109112	0.000115294
SKO1	YNL167C	Y587 S591 S596	KY(Phospho)SLNS(Phospho)GANIS(Phospho)K	0.000248459	0.000225531	0.000240521	0.000461563	0.000150204	0.000135485	0.000311022	0.000137929	0.000143671	0.000135736	0.00032997	0.000321102	0.000220188	0.000215546	0.000221214	0.000232288	0.000938314	0.000947828
SKO1	YNL167C	S598 T601 T602	S(Phospho)NTT(Phospho)T(Phospho)NNVGNSAQNIINSCYSV	0.000164866	0.00013239	0.000117764	0.000234266	0.000103079	9.21367e-05	0.000192128	0.00013921	0.000131713	0.000121723	0.000155305	0.000159134	0.00010403	0.000106057	0.000121277	0.000133981	7.62958e-05	0.000143589
SLN1	YIL147C	S833	APGS(Phospho)DDEEGGNLGRPIENPK	0.000546533	0.000401934	0.000408999	0.000789431	0.000419614	0.000409705	0.000669644	0.000434561	0.000428774	0.000446922	0.000580872	0.000559349	0.000390893	0.00051474	0.000513221	0.000424022	0.000903594	0.00100375
SLN1	YIL147C	S763 S767	KSVDLES(Phospho)SATS(Phospho)LGSNR		2.30913e-05	3.07383e-05	3.53657e-05	2.5233e-05	2.75098e-05	4.15984e-05	3.22881e-05	3.28929e-05	4.70219e-05	4.55997e-05	4.32928e-05	3.30593e-05	3.92938e-05	4.12493e-05	2.62218e-05	7.87887e-05	8.63773e-05
SSK1	YLR006C	S351	DGNSS(Phospho)PQEFK		1.39549e-05	1.48893e-05			1.63471e-05		2.01618e-05	2.02972e-05	2.17492e-05			2.17061e-05	2.59189e-05	2.4069e-05	2.631e-05		7.02254e-05
SSK1	YLR006C	S193 S195	FAS(Phospho)VS(Phospho)PYPK		9.81694e-05		0.000166837	9.30048e-05	0.0001031	6.8884e-05	6.96499e-05	6.79996e-05	8.18406e-06		9.86119e-05
SSK1	YLR006C	S351	GKDGNSS(Phospho)PQEFK		1.49424e-05	1.45707e-05	9.83384e-06	1.48192e-05	1.54191e-05	2.89602e-05	2.06208e-05	2.27762e-05	1.97955e-05		2.73634e-05	1.79093e-05	2.43138e-05	2.44565e-05	2.31612e-05	4.78422e-05	6.29927e-05
SSK1	YLR006C	S703	KNS(Phospho)NLSPTQIEL	4.82329e-05	4.75244e-05	5.38597e-05	7.0948e-05		3.79095e-05	8.77508e-05	7.68429e-05	6.98684e-05	5.72794e-05	7.69247e-05	5.72008e-05	3.38834e-05	3.99362e-05	4.54276e-05	2.97342e-05	3.54039e-05
SSK1	YLR006C	S706	NSNLS(Phospho)PTQIEL	6.05268e-05	5.36836e-05	5.21199e-05	0.000104446	5.9135e-05	5.48366e-05	9.67825e-05	5.09316e-05	3.98933e-05	6.40271e-05	8.2225e-05	8.07793e-05	5.13616e-05	6.97027e-05	7.12239e-05	8.14146e-05	8.81263e-05	0.000121009
SSK1	YLR006C	S673	S(Phospho)PQKPIAPSNPHSFK	2.73096e-05	2.93785e-05	2.5189e-05	3.40219e-05	1.98944e-05	1.80585e-05	3.71363e-05	2.07637e-05	2.26872e-05	2.40456e-05	2.88812e-05	4.14887e-05	2.9886e-05	4.89325e-05	4.2546e-05	3.31726e-05	9.50327e-05	9.74158e-05
SSK1	YLR006C	S110	SSVS(Phospho)PTAGSFGLSK	7.44e-05	6.18754e-05	6.01064e-05	0.000108625	5.53074e-05	4.83511e-05	8.53701e-05	7.34652e-05	6.58608e-05	9.00433e-05	0.000111998	0.000111013	0.000107369	0.000119784	0.00011066	7.08265e-05	0.000147182	0.000157195
SSK2	YNR031C	S118	RPS(Phospho)NIGLPLPK	0.000168254	0.000130364	0.000147705	0.000195886	0.000118406	0.000104851	0.000160758	0.000114227	0.000105529	0.000131235	0.000195682	0.000185736	0.000121575	0.000147782	0.00013981	0.000128027	0.000248196	0.000265918
SSK2	YNR031C	S54 S57	VASS(Phospho)PIS(Phospho)PGLHSTQYFR	0.000108588	8.53272e-05	8.36092e-05	0.000171022	8.35361e-05	9.21239e-05	0.00022735	0.000157348	0.000148623	0.000129462	0.000173931	0.000163582	0.000116094	0.000162681	0.000161459	0.000120658	0.000256804	0.000271748
SST2	YLR452C	S617	EYKPAPLTLAETHS(Phospho)PNASVENSHTIVR	0.000100066	7.9324e-05	8.38879e-05	0.00019498	9.37245e-05	8.72465e-05				8.73422e-05	0.00012677	0.000121858	7.42011e-05	6.50526e-05	3.50447e-05	0.000132856	0.000255964	0.000245524
SST2	YLR452C	S587	NLS(Phospho)NENCSFK	0.000106307	5.97287e-05	9.15494e-05	0.000170625	7.60975e-05	7.83216e-05	0.000125372	4.51518e-05	6.54845e-05	5.94685e-05	5.75665e-05	7.35732e-05	4.53361e-05	3.93319e-05		5.77224e-05	0.000117632	0.000124932
STE11	YLR362W	S323	RPLS(Phospho)AESNNIGDILLK	7.28409e-05	6.17561e-05	6.61656e-05	0.000159563	8.0585e-05	7.26359e-05	0.000225932	0.000133704	0.00012473	0.000186174	0.000222048	0.000214325	0.000202809	0.000271426	0.000277368	0.000228366	0.000405334	0.000413183
STE12	YHR084W	S400	LVS(Phospho)PSDPTSYMK	0.00019289	0.000142447	0.000141423	0.000187153	0.000241717	0.000261989	0.000269823	0.000189537	0.000171412	0.000144705	0.000206311	0.000199845	0.000137636	0.000180877	0.000168551	0.000175809	0.000372817	0.000530437
STE12	YHR084W	S226	SDNS(Phospho)PPKLESENFK	2.41946e-05	3.75572e-05		5.98828e-05		3.26578e-05	4.4881e-05	3.68645e-05	3.83369e-05	3.92253e-05		4.47832e-05	6.45977e-05	8.57029e-05	8.15638e-05
STE2	YFL026W	S331	FYPGTLSSFQTDS(Phospho)INNDAK	0.000386853	0.000424887	0.00037818	0.000415737	0.000224582	0.000237001	0.000160435	7.00607e-05	7.74611e-05	8.10765e-05	3.69114e-05		8.22072e-05	0.000104701	0.000104775	0.000133225	0.000149817	0.000243616
STE2	YFL026W	S331 S338	FYPGTLSSFQTDS(Phospho)INNDAKS(Phospho)SLR	0.000163006	0.000174084	0.000155277	0.000309956	0.000162381	0.000164634			2.9588e-05						5.28636e-05
STE2	YFL026W	T382	NQFYQLPT(Phospho)PTSSK				1.30187e-05			0.000121966	7.03789e-05	8.01372e-05	0.000130033	0.000173707	0.000155634	0.000189553	0.000250741	0.000249073	0.000139048	0.000371465	0.000376415
STE2	YFL026W	S366	TFVS(Phospho)ETADDIEK	0.00010197	8.405e-05	9.05602e-05		4.28248e-05	4.21532e-05	0.000125831	6.17288e-05	6.66835e-05	6.94897e-05		8.08021e-05	3.71638e-05	5.26006e-05	4.72257e-05	4.32578e-05	0.000124056	0.000104441
STE2	YFL026W	T382	TFVSETADDIEKNQFYQLPT(Phospho)PTSSK														7.18618e-05	7.87552e-05		8.76111e-05
STE2	YFL026W	S310	TNTITS(Phospho)DFTTSTDR							4.07611e-05	2.95145e-05	2.22438e-05	4.46266e-05	4.43613e-05	5.18472e-05	3.0654e-05	2.60224e-05	3.2894e-05
STE20	YHL007C	T189 S192 S195	HQQPVASST(Phospho)VNS(Phospho)NKS(Phospho)STDIR			2.14542e-05				6.85219e-05	3.37737e-05	5.2051e-05	4.70134e-05	5.91571e-05	6.53574e-05	4.90809e-05	6.75264e-05	6.64877e-05	3.33649e-05	9.70917e-05	0.000100818
STE20	YHL007C	T189 S192 S195	HQQPVASST(Phospho)VNS(Phospho)NKS(Phospho)STDIRR		1.26853e-05	1.46494e-05	3.03939e-05	1.45398e-05	1.32711e-05		1.4888e-05	1.41782e-05		1.99756e-05	1.96709e-05		1.12183e-05
STE20	YHL007C	S192 S195	HQQPVASSTVNS(Phospho)NKS(Phospho)STDIR		8.01269e-06	9.75999e-06	1.3783e-05			2.43433e-05	1.35961e-05	1.33123e-05	2.91931e-05			2.02008e-05	2.89078e-05	2.72472e-05	1.68527e-05		3.64036e-05
STE20	YHL007C	S192	HQQPVASSTVNS(Phospho)NKSSTDIRR		2.09927e-05	2.54048e-05	2.18534e-05	2.58581e-05	2.48039e-05	3.25323e-05	2.76937e-05	2.88967e-05	1.677e-05	4.0512e-05	3.42198e-05		1.80265e-05
STE20	YHL007C	S195	HQQPVASSTVNSNKS(Phospho)STDIR		1.06048e-05	8.47699e-06		1.21358e-05	1.18124e-05	2.66643e-05	1.77116e-05	1.53455e-05	1.77696e-05	2.36804e-05	2.63302e-05	2.00294e-05	2.65905e-05	2.23644e-05
STE20	YHL007C	S169 T172	LSLTDS(Phospho)TET(Phospho)IENNATVK	0.000125052	7.84204e-05	9.77761e-05	0.000177361	0.000106004	0.000101702	0.00012217	9.58027e-05	0.000119946	9.52214e-05	0.000142571	0.000109932	6.73786e-05	7.96137e-05	7.17977e-05	9.55915e-05	0.000187285	0.000218988
STE20	YHL007C	S169	LSLTDS(Phospho)TETIENNATVK	7.43291e-05	5.47014e-05	6.3692e-05	5.66237e-05	3.44919e-05	3.74401e-05	6.60652e-05	4.39483e-05	4.0211e-05	4.70861e-05	6.50401e-05	6.03353e-05	4.88829e-05	6.11188e-05	5.15193e-05	7.10904e-05	0.000158404	0.000178266
STE20	YHL007C	T203 T207	RAT(Phospho)PVST(Phospho)PVISKPSMTTTPR					1.14992e-05	1.32928e-05	4.86506e-05	2.0947e-05	2.2054e-05	3.43207e-05	4.7849e-05	4.38171e-05	5.48931e-05	7.8451e-05	8.42408e-05	3.95302e-05	0.000106003	0.000119566
STE20	YHL007C	S585	SLS(Phospho)KELNEK	0.000201426	0.000170359	0.000163855	0.000287914	0.000160442	0.000148917	0.000301462	0.000222415	0.000221294	0.000242658	0.000314239	0.000302164	0.000249128	0.000283878	0.000285057	0.000241924	0.000504197	0.000479086
STE50	YCL032W	S202	RES(Phospho)PVTVFR	0.00013925	9.62892e-05	8.99043e-05	0.000199487	7.5262e-05	7.49023e-05	0.000168561	0.000104317	0.000100693	0.000107624	0.000179844	0.000162281	0.000124117	0.000145434	0.0001448	0.000130974	0.000351514	0.000374452
YPK1	YKL126W	S644 S653	EKPIDS(Phospho)VVDEYLSES(Phospho)VQK	0.000170467	0.000139316	0.000135655	0.00030726	9.41372e-05	0.000136344	0.000135095	0.000126561	0.000124088	0.000200885	0.00024801	0.000202221	0.00013671	0.000185866	0.000187002	0.000223139	0.000197789	0.000209198
YPK1	YKL126W	S653	EKPIDSVVDEYLSES(Phospho)VQK	0.000475932	0.000418468	0.000402394	0.000831764	0.00039387	0.000392292	0.000614803	0.000375183	0.000358046	0.00047519	0.000598826	0.00054213	0.000349608	0.0004727	0.000475631	0.000484307	0.000780374	0.000808994
YPK1	YKL126W	(S51) (T48)	KEEQQNNQATAGEHDASIT(Phospho)RSSLDR	0.00179951	0.00112514	0.00109421	0.0023605	0.00125311	0.00121343	0.00196038	0.00113673	0.00112347	0.00136439	0.00183141	0.00181348	0.00104005	0.0012086	0.00121928	0.00127613	0.00257385	0.00262394
YPK1	YKL126W	S51	KEEQQNNQATAGEHDASITRSS(Phospho)LDRK	6.49148e-05	7.97926e-05	7.80193e-05	0.000105848	9.56422e-05	7.20471e-05	9.33249e-05	7.64305e-05	8.20264e-05	6.28045e-05	0.000128364	0.000132923	6.20815e-05	5.8812e-05	6.00656e-05	7.96386e-05	0.000166899	0.000168837
