# Supplementary material for: Phosphoproteomic analyses reveal novel cross-modulation mechanisms between two signaling pathways in yeast
Source: Mol Syst Biol. 2014 Dec 9;10(12):767. doi: 10.15252/msb.20145112 (PMC4300490; doi:10.15252/msb.20145112)
Supplement: Supplementary file 4 [file msb0010-0767-sd4.xlsx]

## Sheet: Specificity PWs
				S_NaCl -> salt effect							S_Phe -> pheromone effect
Protein	P-sites	P-peptide		NaCl 1	NaCl 5	NaCl 10	NaCl 20	NaCl 45			Phe 1	Phe 5	Phe 10	Phe 20	Phe 45
DIG1	S330	DALLS(Phospho)ANTK	Phe 0	1.0941	0.75529	1.0265	1.3033	0.94303		NaCl 0	0.85234	0.25294	0.20526	0.23199	0.19457
			Phe 1	1.0083	1.6293	1.6276	1.741	1.8012		NaCl 1	0.78549	0.28635	0.17184	0.13714	0.15217
			Phe 5	1.2387	1.8874	2.0755	1.6155	1.0304		NaCl 5	1.8387	0.63205	0.32948	0.36871	0.266
			Phe 10	0.91597	1.2124	1.553	1.444	1.1253		NaCl 10	1.3515	0.51143	0.31056	0.34508	0.23516
			Phe 20	0.6468	1.2004	1.5268	1.5307	1.1171		NaCl 20	1.1386	0.31353	0.22743	0.27247	0.124
			Phe 45	0.85567	1.0325	1.2406	0.83056	0.70282		NaCl 45	1.628	0.27637	0.24494	0.27482	0.14501
DIG1	(S126) (S127)	DGNLAS(Phospho)SNSAHFPPVANQNVK		NaCl 1	NaCl 5	NaCl 10	NaCl 20	NaCl 45			Phe 1	Phe 5	Phe 10	Phe 20	Phe 45
			Phe 0	1.0469	0.61852	0.68896	0.94345	0.99335		NaCl 0	0.29308	0.33183	1.349	0.36874	1.4375
			Phe 1	1.2991	1.8267	2.1194	1.736	1.9641		NaCl 1	0.3637	0.28991	0.95755	0.32971	1.3217
			Phe 5	0.9146	1.0947	1.1481	2.3385	0.95928		NaCl 5	0.86558	0.58729	2.1507	0.58428	2.4844
			Phe 10	0.7431	0.98612	0.98933	1.3374	1.249		NaCl 10	0.90158	0.553	1.9371	0.65694	1.6806
			Phe 20	0.93606	0.98006	1.2274	1.2475	1.1158		NaCl 20	0.53928	0.8225	1.9122	0.48759	1.1984
			Phe 45	0.96253	1.069	0.80549	0.78655	0.92235		NaCl 45	0.57948	0.32045	1.6961	0.41418	1.3347
DIG1	S142	S(Phospho)APAQVTQHSK		NaCl 1	NaCl 5	NaCl 10	NaCl 20	NaCl 45			Phe 1	Phe 5	Phe 10	Phe 20	Phe 45
			Phe 0	1.0141	0.70289	0.92561	1.3545	0.83008		NaCl 0	1.0579	0.13959	0.33785	0.17189	0.16379
			Phe 1	1.0919	1.299	1.2458	1.4084	1.3526		NaCl 1	1.1391	0.16264	0.27191	0.11119	0.1355
			Phe 5	1.1815	1.5709	1.7968	1.2999	0.91707		NaCl 5	1.955	0.31199	0.30383	0.23489	0.21545
			Phe 10	0.81616	0.63211	5.8086	0.74743	0.76374		NaCl 10	1.4238	0.27098	2.1201	0.22528	0.18556
			Phe 20	0.656	0.96053	1.2132	1.0246	0.87856		NaCl 20	1.1	0.13397	0.18643	0.13003	0.097074
			Phe 45	0.83891	0.9246	1.0487	0.80276	0.67024		NaCl 45	1.7238	0.15422	0.31085	0.18192	0.13225
DIG1	S395	TSQPQQQS(Phospho)PSLLQGEIR		NaCl 1	NaCl 5	NaCl 10	NaCl 20	NaCl 45			Phe 1	Phe 5	Phe 10	Phe 20	Phe 45
			Phe 0	1.1313	0.78228	1.0506	1.1971	1.1267		NaCl 0	0.75777	0.8924	0.71675	0.42935	0.30275
			Phe 1	0.89775	1.4949	1.4147	1.2098	1.3697		NaCl 1	0.60135	1.1329	0.59527	0.28622	0.21827
			Phe 5	1.4362	1.5186	1.8974	1.8799	1.2048		NaCl 5	1.4481	1.7324	1.019	0.65815	0.40727
			Phe 10	0.93953	1.1122	1.3602	1.7987	1.1923		NaCl 10	1.0204	1.6116	0.92793	0.67233	0.31247
			Phe 20	0.75413	1.1992	1.6452	2.0635	1.4983		NaCl 20	0.76577	1.4014	1.0769	0.74008	0.25315
			Phe 45	0.81559	1.0524	1.0844	1.001	1.3734		NaCl 45	0.92115	0.9542	0.75842	0.57092	0.36903
DIG1	S272 S275	VNDSYDS(Phospho)PLS(Phospho)GTASTGK		NaCl 1	NaCl 5	NaCl 10	NaCl 20	NaCl 45			Phe 1	Phe 5	Phe 10	Phe 20	Phe 45
			Phe 0	0.90082	0.53995	0.86008	1.0173	1.1829		NaCl 0	0.46509	0.53107	0.39658	0.54118	0.6611
			Phe 1	0.7555	1.3293	1.0273	1.0292	1.5099		NaCl 1	0.39006	0.72544	0.37841	0.46325	0.71093
			Phe 5	1.2305	1.2416	1.5528	1.5256	1.1385		NaCl 5	1.145	1.2212	0.59029	0.75491	1.0542
			Phe 10	0.85955	0.80369	0.80642	0.99562	1.3285		NaCl 10	0.55553	0.95881	0.37184	0.65514	0.74262
			Phe 20	0.77109	0.7532	1.0412	1.2487	1.2795		NaCl 20	0.47052	0.79638	0.38812	0.66427	0.67359
			Phe 45	0.96873	0.86098	0.96614	1.0365	1.2674		NaCl 45	0.59367	0.51114	0.44538	0.58535	0.70833
DIG1	S272 T277 S279	VNDSYDS(Phospho)PLSGT(Phospho)AS(Phospho)TGK		NaCl 1	NaCl 5	NaCl 10	NaCl 20	NaCl 45			Phe 1	Phe 5	Phe 10	Phe 20	Phe 45
			Phe 0	0.92812	0.61815	0.78212	0.80569	0.8385		NaCl 0	0.50208	0.58274	0.72917	0.51243	0.56824
			Phe 1	0.69434	1.4091	1.2692	0.98325	1.1283		NaCl 1	0.37561	0.43476	0.54133	0.40286	0.5512
			Phe 5	0.69244	1.0773	1.0926	1.0027	1.009		NaCl 5	1.1445	1.0155	0.89019	0.69677	0.79585
			Phe 10	0.68903	0.75465	0.87225	1.0401	0.84647		NaCl 10	0.81473	0.81405	0.8132	0.68524	0.84294
			Phe 20	0.72968	0.84052	1.0459	1.1556	0.90745		NaCl 20	0.61273	0.72525	0.94133	0.73499	0.51785
			Phe 45	0.90029	0.86575	1.1602	0.73424	0.81871		NaCl 45	0.67559	0.70121	0.73611	0.55457	0.55483
DIG1	S272	VNDSYDS(Phospho)PLSGTASTGK		NaCl 1	NaCl 5	NaCl 10	NaCl 20	NaCl 45			Phe 1	Phe 5	Phe 10	Phe 20	Phe 45
			Phe 0	1.0225	0.62738	0.66773	0.88627	1.028		NaCl 0	0.91995	0.66837	0.64764	1.3893	1.8972
			Phe 1	0.9682	1.1108	0.98719	0.88337	1.3601		NaCl 1	0.87111	0.70997	0.59982	1.0596	1.587
			Phe 5	1.0861	1.0058	1.0666	1.2087	1.025		NaCl 5	1.6289	1.0715	1	1.5407	4.4097
			Phe 10	0.94698	0.96873	0.82805	1.0912	1.1337		NaCl 10	1.3601	1.0676	0.80314	1.5835	2.3869
			Phe 20	0.7798	0.69572	0.76104	0.77352	1.0469		NaCl 20	0.91693	0.91149	0.79742	1.2126	1.8726
			Phe 45	0.85529	1.4582	0.84006	0.87476	0.80644		NaCl 45	1.2172	0.66644	0.71424	1.4148	1.4883
DIG2	S225	LAGRS(Phospho)PHLEDLTSR		NaCl 1	NaCl 5	NaCl 10	NaCl 20	NaCl 45			Phe 1	Phe 5	Phe 10	Phe 20	Phe 45
			Phe 0	1.3024	1.0753	1.049	1.384	1.2475		NaCl 0	1.1771	0.3768	0.55096	0.58574	0.56729
			Phe 1	1.5363	1.4814	1.6197	1.3446	1.62		NaCl 1	1.3885	0.47548	0.43107	0.24989	0.33733
			Phe 5	1.6435	1.5495	1.4146	0.93682	0.81526		NaCl 5	1.6216	0.54297	0.75082	0.3782	0.5071
			Phe 10	1.019	1.4653	1.5317	1.5143	1.356		NaCl 10	1.8175	0.50811	0.80447	0.50222	0.57246
			Phe 20	0.55563	0.69431	0.89943	1.0563	1.1783		NaCl 20	1.1436	0.25505	0.60281	0.44705	0.39459
			Phe 45	0.77446	0.96121	1.0586	0.96268	1.0689		NaCl 45	1.5286	0.24625	0.5989	0.55325	0.48608
DIG2	T83	LSQKEEDHSGKPPTITT(Phospho)SPAEK		NaCl 1	NaCl 5	NaCl 10	NaCl 20	NaCl 45			Phe 1	Phe 5	Phe 10	Phe 20	Phe 45
			Phe 0	1.3456	1.0833	1.2359	1.356	1.1599		NaCl 0	1.0727	0.48765	0.89813	1.0239	0.91817
			Phe 1	1.1593	1.0613	1.3164	1.0925	1.1617		NaCl 1	0.92426	0.42695	0.70387	0.58954	0.55092
			Phe 5	1.1781	0.93765	1.0473	0.82355	0.76002		NaCl 5	1.051	0.4221	1.1545	0.7601	0.81987
			Phe 10	1.0545	1.3925	1.3962	1.4278	1.1308		NaCl 10	1.1426	0.4132	1.0146	0.7	0.79125
			Phe 20	0.77476	0.80417	0.84498	0.85326	0.91094		NaCl 20	0.86425	0.29616	0.94564	0.64426	0.62557
			Phe 45	0.80735	0.96728	1.0651	0.9239	1.0972		NaCl 45	1.0744	0.31954	0.87559	0.80413	0.86853
FAR1	S114	TGQLSALQS(Phospho)PVNITSSNK		NaCl 1	NaCl 5	NaCl 10	NaCl 20	NaCl 45			Phe 1	Phe 5	Phe 10	Phe 20	Phe 45
			Phe 0	0.88575	86.5497	112.53	9.4271	3.0323		NaCl 0	1.2174	1.9452	0.96601	0.6982	0.29628
			Phe 1	0.9537	53.0998	17.0202	7.215	2.9568		NaCl 1	1.3108	2.8444	0.96584	0.6209	0.30408
			Phe 5	1.2952	3.2836	3.3777	2.98	2.3023		NaCl 5	0.74688	0.073799	0.028512	0.016396	0.0053506
			Phe 10	0.88559	2.5545	8.1355	3.4005	1.3851		NaCl 10	0.18413	0.058386	0.069839	0.026976	0.0051535
			Phe 20	0.78769	2.0324	4.3479	4.9488	1.41		NaCl 20	0.93171	0.6149	0.34846	0.36652	0.062983
			Phe 45	0.90907	1.563	1.9574	2.004	1.6729		NaCl 45	1.1871	1.4769	0.44125	0.32466	0.16345
FPS1	T168	NADDAHT(Phospho)IPESHLSR		NaCl 1	NaCl 5	NaCl 10	NaCl 20	NaCl 45			Phe 1	Phe 5	Phe 10	Phe 20	Phe 45
			Phe 0	0.37982	0.49271	0.45859	0.51016	0.65283		NaCl 0	0.94912	0.78863	0.72761	1.1386	1.6003
			Phe 1	0.38457	0.51985	0.47528	0.50678	0.60965		NaCl 1	0.96097	0.83121	0.73949	0.68209	0.97384
			Phe 5	0.40033	0.62919	0.53694	0.4964	0.50441		NaCl 5	1.0014	1.0071	1.3716	1.0546	1.1737
			Phe 10	0.38603	0.92883	0.77459	0.73884	0.73377		NaCl 10	0.98367	0.92337	1.229	1.0977	1.4022
			Phe 20	0.22753	0.45633	0.44208	0.3674	0.54843		NaCl 20	0.94283	0.76736	1.0538	0.81999	0.89393
			Phe 45	0.23114	0.36137	0.40181	0.28497	0.31178		NaCl 45	0.88635	0.60934	0.81782	0.95654	0.76428
FUS3	T180 Y182	IIDESAADNSEPTGQQSGMT(Phospho)EY(Phospho)VATR		NaCl 1	NaCl 5	NaCl 10	NaCl 20	NaCl 45			Phe 1	Phe 5	Phe 10	Phe 20	Phe 45
			Phe 0	2.4394	3.1554	1.5258	1.303	0.56855		NaCl 0	0.97326	0.81029	0.59044	0.3066	0.50663
			Phe 1	1.9359	2.9591	1.7385	1.4033	0.63286		NaCl 1	0.77238	0.36898	0.19623	0.08309	0.14416
			Phe 5	1.1108	2.3907	2.7573	2.0078	1.1096		NaCl 5	0.91274	0.61393	0.37849	0.17141	0.17532
			Phe 10	0.81072	2.0227	4.0528	3.067	2.116		NaCl 10	1.1089	1.4643	1.5683	0.61332	0.44382
			Phe 20	0.66107	1.7641	3.0522	4.3476	2.0203		NaCl 20	1.0482	1.2486	1.3898	1.023	0.4879
			Phe 45	0.6941	1.0919	1.3367	1.2548	1.012		NaCl 45	1.0833	1.5814	2.1974	1.0895	0.90173
FUS3	T180	IIDESAADNSEPTGQQSGMT(Phospho)EYVATR		NaCl 1	NaCl 5	NaCl 10	NaCl 20	NaCl 45			Phe 1	Phe 5	Phe 10	Phe 20	Phe 45
			Phe 0	1.2149	0.8082	1.1748	1.4508	3.5497		NaCl 0	0.53999	0.19013	0.26361	0.11591	0.10052
			Phe 1	1.2991	1.0978	1.6045	2.1418	2.6381		NaCl 1	0.5774	0.21462	0.22349	0.078524	0.072151
			Phe 5	1.3714	1.509	2.2228	3.3585	2.2071		NaCl 5	0.73348	0.35501	0.3372	0.14733	0.098082
			Phe 10	1.03	1.0338	1.2008	1.5908	1.2171		NaCl 10	0.73748	0.35973	0.26943	0.15267	0.073519
			Phe 20	0.82306	1.0273	1.5474	2.9268	1.5447		NaCl 20	0.79721	0.44016	0.28906	0.23384	0.076192
			Phe 45	0.87208	0.78861	0.85929	1.0997	1.4091		NaCl 45	0.40132	0.11822	0.090385	0.050442	0.039902
GPA1	S199	SDTDRDAETVTQNEDADRNNS(Phospho)SR		NaCl 1	NaCl 5	NaCl 10	NaCl 20	NaCl 45			Phe 1	Phe 5	Phe 10	Phe 20	Phe 45
			Phe 0	1.0979	0.6158	0.60809	0.87837	1.0453		NaCl 0	0.88544	0.76288	0.65036	1.5602	1.3571
			Phe 1	0.86026	0.6392	0.76207	0.8983	1.11		NaCl 1	0.69378	1.7165	0.47268	0.75596	1.1497
			Phe 5	2.4702	1.6229	1.4754	1.9696	1.0396		NaCl 5	0.91908	2.0106	0.49046	0.91304	1.602
			Phe 10	0.79795	0.4644	0.38564	0.50977	0.83418		NaCl 10	1.1096	1.851	0.41245	0.90368	1.2743
			Phe 20	0.53197	0.36038	0.35222	0.26668	0.42493		NaCl 20	0.90553	1.7106	0.37744	0.47367	1.3062
			Phe 45	0.93012	0.7269	0.57096	0.84543	1.0978		NaCl 45	0.9402	0.75872	0.51899	0.63421	1.4253
GPD1	(S23) (S24)	RSS(Phospho)SSVSLK		NaCl 1	NaCl 5	NaCl 10	NaCl 20	NaCl 45			Phe 1	Phe 5	Phe 10	Phe 20	Phe 45
			Phe 0	34.047	32.2876	4.0013	0.66847	0.56024		NaCl 0	1.8361	0.99224	1.0896	1.6232	0.91965
			Phe 1	1.6089	5.1137	1.715	0.58735	0.46304		NaCl 1	0.086767	0.050609	0.035896	0.034168	0.032177
			Phe 5	1.7366	1.9573	2.7704	0.69369	0.65799		NaCl 5	0.29081	0.060151	0.066527	0.12276	0.12092
			Phe 10	1.1217	1.9714	1.0011	0.71919	0.46447		NaCl 10	0.78699	0.687	0.27261	0.50183	0.44561
			Phe 20	0.71668	2.4419	1.237	0.35567	0.39731		NaCl 20	1.6133	1.0297	1.1723	0.86364	0.71932
			Phe 45	1.1913	4.2452	1.9388	0.52286	0.50966		NaCl 45	1.5176	1.1654	0.90332	1.1512	0.83663
GPD1	S24 S27	SSS(Phospho)SVS(Phospho)LK		NaCl 1	NaCl 5	NaCl 10	NaCl 20	NaCl 45			Phe 1	Phe 5	Phe 10	Phe 20	Phe 45
			Phe 0	1.3138	3.5143	5.0374	1.888	0.87838		NaCl 0	0.5655	1.5344	1.5675	1.1778	1.0625
			Phe 1	0.95054	5.6996	5.8992	1.6267	1.0255		NaCl 1	0.40915	1.4065	1.1864	0.76314	1.0234
			Phe 5	1.2042	4.5888	6.5066	1.8083	0.59696		NaCl 5	0.91716	2.0036	1.4305	1.0596	1.446
			Phe 10	0.99432	3.2072	5.5193	3.5957	1.0899		NaCl 10	0.66225	1.982	1.7175	1.0666	1.2362
			Phe 20	0.85124	3.1616	4.562	1.3738	0.67857		NaCl 20	0.48724	1.4697	2.9854	0.85706	0.53025
			Phe 45	1.2654	4.7824	5.8605	0.94217	0.63966		NaCl 45	0.66022	1.0428	1.9449	0.90989	0.77377
GPD1	(S24) (S25) (S27)	SSS(Phospho)SVSLK		NaCl 1	NaCl 5	NaCl 10	NaCl 20	NaCl 45			Phe 1	Phe 5	Phe 10	Phe 20	Phe 45
			Phe 0	1.3662	1.7133	1.2889	0.87205	0.67148		NaCl 0	1.9526	1.239	1.3509	1.4821	1.2141
			Phe 1	0.67342	2.0358	1.0944	0.45082	0.42988		NaCl 1	0.96248	1.0556	0.94076	0.7995	0.91924
			Phe 5	1.164	2.0514	1.8967	0.87304	0.5196		NaCl 5	2.3202	1.4834	1.4758	1.6964	1.9198
			Phe 10	0.95142	1.8717	1.7768	1.1181	0.68299		NaCl 10	1.6579	1.8231	1.8621	2.0099	1.8514
			Phe 20	0.73696	1.961	1.748	0.61339	0.70265		NaCl 20	1.0095	1.2404	1.7321	1.0425	0.82399
			Phe 45	1.0344	2.7092	1.9656	0.59185	0.6459		NaCl 45	1.2501	0.95871	1.374	1.5509	1.1678
HOG1	T174 Y176	IQDPQMT(Phospho)GY(Phospho)VSTR		NaCl 1	NaCl 5	NaCl 10	NaCl 20	NaCl 45			Phe 1	Phe 5	Phe 10	Phe 20	Phe 45
			Phe 0	0.034302	0.030118	0.08919	0.32775	0.5		NaCl 0	11.7131	0.73843	0.77478	0.85939	0.76838
			Phe 1	0.012771	0.020712	0.051476	0.23097	1.0532		NaCl 1	4.361	0.82058	0.78785	0.72964	1.1062
			Phe 5	0.038118	0.041298	0.10575	0.40395	1.3494		NaCl 5	8.055	1.0125	0.94168	0.82606	1.2635
			Phe 10	0.034881	0.036606	0.098151	0.36909	1.0968		NaCl 10	6.7602	0.87555	0.85263	0.81021	0.72969
			Phe 20	0.029123	0.02895	0.084086	0.30735	0.76398		NaCl 20	8.2542	0.9101	0.8725	0.8059	0.89551
			Phe 45	0.049385	0.049526	0.0847	0.38198	0.90386		NaCl 45	24.6722	1.9929	1.6996	1.3131	1.389
HOG1	(T174) (Y176)	IQDPQMT(Phospho)GYVSTR		NaCl 1	NaCl 5	NaCl 10	NaCl 20	NaCl 45			Phe 1	Phe 5	Phe 10	Phe 20	Phe 45
			Phe 0	0.71306	0.45912	0.3775	0.69896	0.96258		NaCl 0	1.2152	0.62562	0.65914	0.85958	1.1018
			Phe 1	0.58002	0.5842	0.4169	0.68926	0.98431		NaCl 1	0.9885	0.66785	1.2664	0.56132	0.85747
			Phe 5	0.76118	0.724	0.47173	0.73568	0.91926		NaCl 5	1.5463	0.98657	0.86108	0.93806	1.404
			Phe 10	1.37	0.59978	0.4657	0.78613	0.99778		NaCl 10	1.3421	0.7818	0.81315	0.87086	1.272
			Phe 20	0.46564	0.50104	0.38245	0.5771	0.84		NaCl 20	1.1984	0.65849	0.74134	0.70972	0.88542
			Phe 45	0.55492	0.58502	0.4358	0.56168	0.65504		NaCl 45	1.2427	0.59747	0.68324	0.75011	0.74979
HOT1	S153	MLSQSLTNDS(Phospho)PSNEISTDQLK		NaCl 1	NaCl 5	NaCl 10	NaCl 20	NaCl 45			Phe 1	Phe 5	Phe 10	Phe 20	Phe 45
			Phe 0	1.2386	0.8266	0.75279	0.89292	1.1997		NaCl 0	0.5707	0.94704	0.40779	0.73769	0.022438
			Phe 1	0.82832	0.93109	0.93125	1.0799	1.2649		NaCl 1	0.38165	0.7351	0.61413	0.43774	0.20883
			Phe 5	0.96143	0.86755	1.01	1.1207	0.74612		NaCl 5	0.64284	0.99395	0.39182	0.5693	0.031684
			Phe 10	1.8654	0.79423	0.92945	1.9888	1.6336		NaCl 10	0.70599	1.2706	0.50348	0.69823	0.045945
			Phe 20	0.73499	0.63791	0.71252	0.91903	1.0862		NaCl 20	0.6902	1.1886	0.90826	0.75926	0.48438
			Phe 45	11.5279	1.1672	1.5415	19.2763	17.67		NaCl 45	0.60171	0.58899	0.55529	0.6679	0.33048
PBS2	S269	S(Phospho)NPGSLINGVQSTSTSSSTEGPHDTVGTTPR		NaCl 1	NaCl 5	NaCl 10	NaCl 20	NaCl 45			Phe 1	Phe 5	Phe 10	Phe 20	Phe 45
			Phe 0	1.1685	0.43189	0.49324	0.71973	1.3176		NaCl 0	1.2014	1.2971	0.8285	1.7182	1.4722
			Phe 1	0.88724	0.72392	0.66125	0.69891	1.3576		NaCl 1	0.91226	1.2222	0.53397	1.0159	1.1456
			Phe 5	1.101	0.49636	0.69985	1.2285	1.0145		NaCl 5	2.0138	1.4907	1.3044	1.6888	1.5843
			Phe 10	0.75309	0.67998	0.67346	0.9682	1.0986		NaCl 10	1.6107	1.8404	1.1312	1.6989	1.0522
			Phe 20	0.69091	0.42451	0.4877	0.76664	1.1116		NaCl 20	1.1667	2.2138	1.1145	1.8301	1.0025
			Phe 45	0.90924	0.46477	0.35251	0.49008	0.81866		NaCl 45	1.2379	0.99873	0.69083	1.4496	0.91478
PBS2	S68	SAS(Phospho)VGSNQSEQDKGSSQSPK		NaCl 1	NaCl 5	NaCl 10	NaCl 20	NaCl 45			Phe 1	Phe 5	Phe 10	Phe 20	Phe 45
			Phe 0	1.0109	0.88753	1.2783	0.94524	0.99186		NaCl 0	0.11075	1.3698	0.52348	0.23415	1.3835
			Phe 1	1.2824	1.6423	1.3609	0.87156	1.531		NaCl 1	0.14049	1.9659	0.59379	0.24784	1.0527
			Phe 5	1.4508	1.4308	1.3016	1.1297	1.1457		NaCl 5	0.20493	2.2083	0.69695	0.29422	1.3917
			Phe 10	1.1467	1.1816	1.1986	0.94058	1.3323		NaCl 10	0.1179	1.3948	0.49085	0.21377	1.0927
			Phe 20	1.07	1.1152	1.167	0.88966	1.4108		NaCl 20	0.10211	1.6371	0.52089	0.22038	1.1463
			Phe 45	0.76918	0.89277	1.0095	0.78317	0.84164		NaCl 45	0.17095	1.5823	0.70314	0.33305	1.174
PBS2	S248	TAQQPQQFAPS(Phospho)PSNKK		NaCl 1	NaCl 5	NaCl 10	NaCl 20	NaCl 45			Phe 1	Phe 5	Phe 10	Phe 20	Phe 45
			Phe 0	0.83478	0.29629	0.41832	0.77919	1.0566		NaCl 0	0.65145	0.31842	0.30351	0.41488	0.46961
			Phe 1	1.0014	0.72722	0.74527	0.85413	1.591		NaCl 1	0.78146	0.51249	0.3423	0.29098	0.43484
			Phe 5	1.3435	1.0404	1.8111	1.6255	1.1688		NaCl 5	1.5989	1.1181	1.0829	0.89289	1.8015
			Phe 10	0.94147	1.0571	1.08	1.3546	1.2861		NaCl 10	1.1606	1.3786	0.78361	0.63767	1.1589
			Phe 20	0.58548	0.63767	0.64298	0.6041	0.87226		NaCl 20	0.71411	0.66429	0.52765	0.32165	0.59412
			Phe 45	0.77297	1.1366	1.0323	0.98578	1.0312		NaCl 45	0.98095	0.35223	0.36942	0.34249	0.4583
PTP2	S258	DLIHYS(Phospho)PNSLQK		NaCl 1	NaCl 5	NaCl 10	NaCl 20	NaCl 45			Phe 1	Phe 5	Phe 10	Phe 20	Phe 45
			Phe 0	1.154	0.79095	0.786	1.03	1.0177		NaCl 0	1.1404	0.7342	0.43484	0.97947	1.0576
			Phe 1	1.1169	1.3996	1.4388	1.1149	1.2331		NaCl 1	1.1037	0.72412	0.34747	0.54077	0.75099
			Phe 5	1.1381	1.3115	1.3006	1.3183	0.89007		NaCl 5	2.0181	1.2174	0.66975	1.0985	1.2685
			Phe 10	0.9221	1.2182	1.1191	1.3389	1.0453		NaCl 10	2.0876	1.2149	0.61914	1.3015	1.2252
			Phe 20	0.63712	0.88707	1.0445	0.97672	0.92729		NaCl 20	1.2345	0.9397	0.56523	0.9288	0.85702
			Phe 45	0.81945	0.94868	0.91057	0.83467	0.66783		NaCl 45	1.3818	0.64215	0.44667	0.8925	0.69403
RCK2	(S515) (S520)	DS(Phospho)SLLFSPAAVAMR		NaCl 1	NaCl 5	NaCl 10	NaCl 20	NaCl 45			Phe 1	Phe 5	Phe 10	Phe 20	Phe 45
			Phe 0	0.010039	0.0065776	0.0097877	0.023267	0.034859		NaCl 0	1	0.1	0.02415	0.085026	1
			Phe 1	0.010595	0.01429	0.015505	0.040084	0.04178		NaCl 1	1.0554	0.60826	0.3237	0.54445	4.2934
			Phe 5	0.061062	0.062074	0.063388	0.15013	0.1874		NaCl 5	2.1725	0.94373	0.66492	1.0211	1.7712
			Phe 10	0.13456	0.1811	0.17895	0.40786	0.7235		NaCl 10	1.5842	0.64763	0.44155	0.67308	1.5952
			Phe 20	0.064282	0.078993	0.077481	0.16643	0.32508		NaCl 20	1.7228	0.64527	0.42334	0.60819	1.3451
			Phe 45	0.043101	0.01165	0.015613	0.031297	0.06593		NaCl 45	1.1986	0.5376	0.50124	0.79291	1.8913
RCK2	(S46) (T44)	DVSQIT(Phospho)SSPK		NaCl 1	NaCl 5	NaCl 10	NaCl 20	NaCl 45			Phe 1	Phe 5	Phe 10	Phe 20	Phe 45
			Phe 0	1.3278	2.5936	1.8079	1.6796	1.1456		NaCl 0	1.7539	1.1558	1.5382	1.2527	0.58696
			Phe 1	1.1851	2.6818	2.4823	1.3159	1.2315		NaCl 1	1.5653	0.95547	1.124	0.56814	0.46184
			Phe 5	1.0977	2.7202	2.2868	0.6987	0.73269		NaCl 5	1.8136	1.2123	1.412	0.76197	0.49228
			Phe 10	0.97035	2.3808	2.0013	1.9976	1.3673		NaCl 10	2.4081	1.462	1.7027	1.076	0.64448
			Phe 20	0.60222	1.5776	1.5529	0.97271	0.89811		NaCl 20	1.3742	0.48082	1.8294	0.72549	0.26887
			Phe 45	1.0448	2.1752	1.9851	0.76934	0.97383		NaCl 45	1.8855	0.73926	1.836	0.98211	0.49897
RCK2	S46 (S45) (S50)	DVSQITS(Phospho)S(Phospho)PKKSFQDK		NaCl 1	NaCl 5	NaCl 10	NaCl 20	NaCl 45			Phe 1	Phe 5	Phe 10	Phe 20	Phe 45
			Phe 0	0.30216	0.11186	0.17983	0.28424	0.51012		NaCl 0	1.123	1.2893	0.24686	1.0771	1.5691
			Phe 1	0.2851	0.11538	0.17001	0.29668	0.45888		NaCl 1	1.0596	1.1302	0.2848	0.8491	1.8102
			Phe 5	0.26488	0.12051	0.15833	0.31534	0.3534		NaCl 5	1.1583	1.3889	0.40022	0.9009	1.9937
			Phe 10	0.3486	0.18136	0.17564	0.35751	0.61753		NaCl 10	1.0617	1.1352	0.24111	0.85148	0.90713
			Phe 20	0.23819	0.093561	0.14215	0.24298	0.45212		NaCl 20	1.1721	1.4304	0.31049	0.92079	0.81266
			Phe 45	0.34859	0.14214	0.10396	0.14721	0.34918		NaCl 45	1.0102	0.89318	0.29884	0.95468	1.0741
RCK2	S45	DVSQITS(Phospho)SPKK		NaCl 1	NaCl 5	NaCl 10	NaCl 20	NaCl 45			Phe 1	Phe 5	Phe 10	Phe 20	Phe 45
			Phe 0	1.7854	4.4934	3.5185	2.1747	5.1658		NaCl 0	0.59683	0.31819	0.51841	0.32196	0.29373
			Phe 1	1.4307	3.2134	2.8447	1.3911	1.0828		NaCl 1	0.47828	0.21167	0.29228	0.1332	0.17964
			Phe 5	1.1877	2.5927	2.3004	1.1523	0.71595		NaCl 5	0.42681	0.1836	0.28587	0.1355	0.1519
			Phe 10	1.0066	2.4778	1.7457	1.6707	1.1264		NaCl 10	0.48253	0.20803	0.2572	0.15114	0.15495
			Phe 20	0.73866	1.891	1.6517	1.0066	0.98441		NaCl 20	0.38178	0.16859	0.39826	0.14902	0.096955
			Phe 45	1.0919	2.3238	1.856	0.71783	0.8722		NaCl 45	0.1251	0.0441	0.11304	0.061355	0.049594
RCK2	S187	NSS(Phospho)NEFLTK		NaCl 1	NaCl 5	NaCl 10	NaCl 20	NaCl 45			Phe 1	Phe 5	Phe 10	Phe 20	Phe 45
			Phe 0	0.87718	0.42476	0.34325	0.42174	0.49309		NaCl 0	0.51295	1.2553	0.65008	1.0852	0.61695
			Phe 1	1.0948	1.0376	0.76183	0.64364	0.81509		NaCl 1	0.64019	1.8014	0.63959	0.76761	0.49742
			Phe 5	1.2588	0.56693	0.44675	0.50897	0.49826		NaCl 5	1.253	1.6755	1.0534	1.1801	0.92025
			Phe 10	0.86302	0.68831	0.57515	0.81778	0.85438		NaCl 10	1.1385	1.6339	1.0893	1.526	1.1883
			Phe 20	0.62046	0.46191	0.48268	0.48419	0.45826		NaCl 20	0.78285	1.515	1.2606	1.2459	0.76224
			Phe 45	0.70722	0.63358	0.66111	0.52105	0.43805		NaCl 45	0.84792	1.2685	1.1264	1.0086	0.54809
RCK2	(S33) (S46) (T35) (T44)	SS(Phospho)GTNNKDVSQITSSPK		NaCl 1	NaCl 5	NaCl 10	NaCl 20	NaCl 45			Phe 1	Phe 5	Phe 10	Phe 20	Phe 45
			Phe 0	0.44858	0.095165	0.11995	0.33176	0.95422		NaCl 0	0.70031	0.8716	1.0447	0.86034	0.52694
			Phe 1	0.60288	0.30158	0.2489	0.47874	1.2541		NaCl 1	0.94119	1.4121	1.4427	1.081	0.90146
			Phe 5	0.72679	0.26826	0.30864	0.6524	0.88399		NaCl 5	2.2193	2.457	2.9078	2.3123	3.0185
			Phe 10	0.61945	0.26487	0.27586	0.51082	0.86367		NaCl 10	1.4532	2.2428	2.4027	2.3405	2.4954
			Phe 20	0.56365	0.25577	0.3263	0.56746	1.0279		NaCl 20	1.0106	1.714	1.6086	1.4716	1.1856
			Phe 45	0.76742	0.54515	0.56804	0.74646	1.1366		NaCl 45	0.92037	0.80745	0.94561	0.92678	0.62765
RCK2	(S32) (S33)	TRS(Phospho)SGTNNKDVSQITSSPK		NaCl 1	NaCl 5	NaCl 10	NaCl 20	NaCl 45			Phe 1	Phe 5	Phe 10	Phe 20	Phe 45
			Phe 0	0.31528	0.060294	0.081951	0.20621	1.0339		NaCl 0	0.58479	2.4358	0.64603	0.82009	0.92099
			Phe 1	0.72689	0.13193	0.12636	0.31456	0.86805		NaCl 1	1.3483	1.6426	0.75736	1.0227	1.3117
			Phe 5	0.2126	0.047576	0.06219	0.24494	0.27976		NaCl 5	1.2796	1.922	1.2614	1.9442	4.0081
			Phe 10	0.36961	0.11773	0.10778	0.19892	0.36538		NaCl 10	0.90167	1.8485	0.84962	1.6803	2.9637
			Phe 20	0.39316	0.14294	0.16791	0.36381	0.74615		NaCl 20	0.89206	2.8934	0.6232	1.4469	1.9095
			Phe 45	0.44903	0.2624	0.26371	0.42753	0.62906		NaCl 45	0.49097	0.65908	0.2283	0.59184	0.56035
RGC1	(S966) (S969) (S975)	KEGS(Phospho)TNTVPATSASSK		NaCl 1	NaCl 5	NaCl 10	NaCl 20	NaCl 45			Phe 1	Phe 5	Phe 10	Phe 20	Phe 45
			Phe 0	1.7362	1.886	1.6903	1.7423	1.8562		NaCl 0	0.93702	0.74848	1.484	0.5762	0.033467
			Phe 1	1.5191	2.0105	1.7638	1.8258	1.7053		NaCl 1	0.81983	0.47646	0.44249	0.30419	0.12623
			Phe 5	1.1052	2.5061	2.0281	2.1316	1.3713		NaCl 5	0.99892	0.99461	1.0623	0.5946	0.19729
			Phe 10	0.51769	1.35	1.3377	1.4441	1.3859		NaCl 10	0.97781	0.89808	1.1745	0.73401	0.0794
			Phe 20	0.91659	1.9462	2.1532	2.047	1.4815		NaCl 20	0.98192	0.91572	1.23	0.67698	0.073727
			Phe 45	6.5485	11.1182	4.0102	3.8383	1.3698		NaCl 45	0.86081	0.55294	1.1079	0.45989	0.024696
RGC1	S813 T817	S(Phospho)KVNT(Phospho)PAIDENGNLAIVGETK		NaCl 1	NaCl 5	NaCl 10	NaCl 20	NaCl 45			Phe 1	Phe 5	Phe 10	Phe 20	Phe 45
			Phe 0	1.1398	0.8216	0.94776	1.2293	1.6728		NaCl 0	0.65692	0.59422	1.803	1.1365	1.6044
			Phe 1	0.94562	1.4645	2.0246	1.1795	1.7808		NaCl 1	0.54499	0.61978	0.50052	0.51946	0.92302
			Phe 5	1.1889	1.1311	1.4061	1.2642	2.1084		NaCl 5	1.171	0.81807	1.6629	1.2801	1.127
			Phe 10	0.31643	0.75777	0.41481	0.5888	1.0414		NaCl 10	1.4033	0.88161	0.78911	1.1575	0.76856
			Phe 20	0.52096	0.92535	0.9652	1.4171	1.6539		NaCl 20	0.6303	0.61109	0.86353	1.3101	0.77878
			Phe 45	0.65575	0.57711	0.45401	0.59672	1.2542		NaCl 45	0.69935	0.74896	1.1224	1.1237	1.203
RGC1	(T650) (S652)	T(Phospho)PSALSMVSVPK		NaCl 1	NaCl 5	NaCl 10	NaCl 20	NaCl 45			Phe 1	Phe 5	Phe 10	Phe 20	Phe 45
			Phe 0	0.57385	1.2984	1.3239	1.3779	1.5347		NaCl 0	0.82116	0.57493	0.62836	0.61946	0.85928
			Phe 1	0.58808	1.9092	1.8063	1.6305	1.3115		NaCl 1	0.84153	0.60942	0.55543	0.48475	0.73849
			Phe 5	0.60827	1.3423	2.9454	3.3447	0.67641		NaCl 5	1.2075	0.59437	0.98696	0.58717	0.85338
			Phe 10	0.50724	2.0393	2.6703	7.0052	1.1192		NaCl 10	1.1204	1.2791	1.2674	1.0426	0.94016
			Phe 20	0.44905	1.2307	2.2283	3.1438	0.93861		NaCl 20	0.97169	1.3955	3.1945	1.4133	0.53794
			Phe 45	0.49318	1.2895	1.4485	0.86265	0.95748		NaCl 45	0.70175	0.2534	0.45823	0.37887	0.53611
RGC2	S1070	GNNS(Phospho)AQNLTTSSSTASR		NaCl 1	NaCl 5	NaCl 10	NaCl 20	NaCl 45			Phe 1	Phe 5	Phe 10	Phe 20	Phe 45
			Phe 0	0.81976	0.64627	0.78896	1.0219	1.0896		NaCl 0	0.83316	1.5024	1.0187	1.7695	1.5024
			Phe 1	0.72994	1.0886	0.95227	0.96721	1.2678		NaCl 1	0.74187	1.5048	1.0913	1.3161	1.3133
			Phe 5	0.82109	0.839	0.90632	1.0526	0.88906		NaCl 5	1.4033	1.9505	1.1398	1.7326	1.6682
			Phe 10	0.87818	0.72313	0.62844	0.77057	0.83082		NaCl 10	1.0056	1.7259	0.81142	1.7005	1.4851
			Phe 20	0.6097	0.6328	0.75817	0.75489	0.90607		NaCl 20	0.78859	1.5476	0.76815	1.3072	1.1774
			Phe 45	0.71656	0.71758	0.77985	0.80079	0.81329		NaCl 45	0.96945	1.2259	0.77675	1.4715	1.1215
RGC2	S1045	KTNS(Phospho)TGNVPCLTAEK		NaCl 1	NaCl 5	NaCl 10	NaCl 20	NaCl 45			Phe 1	Phe 5	Phe 10	Phe 20	Phe 45
			Phe 0	0.54614	0.43349	0.49631	0.75818	0.84683		NaCl 0	1	1.0001	0.66361	1.4764	1.6568
			Phe 1	0.54738	0.46181	0.51787	0.76899	0.81514		NaCl 1	1.0023	1.0116	0.74522	1.0833	1.5857
			Phe 5	0.5524	0.62521	0.62679	0.81552	0.709		NaCl 5	1.0654	1.4424	0.94528	1.6917	2.2317
			Phe 10	0.61331	0.61748	0.55898	0.70941	0.76828		NaCl 10	1.0435	1.263	0.7474	1.6179	2.1518
			Phe 20	0.40071	0.49668	0.54386	0.58509	0.73353		NaCl 20	1.0143	1.0757	0.62093	1.1394	1.3112
			Phe 45	0.52272	0.58392	0.64459	0.60002	0.63809		NaCl 45	0.96259	0.83731	0.60205	1.2789	1.2484
RGC2	S944 S948	NS(Phospho)EGSS(Phospho)PCYNDDQIR		NaCl 1	NaCl 5	NaCl 10	NaCl 20	NaCl 45			Phe 1	Phe 5	Phe 10	Phe 20	Phe 45
			Phe 0	0.71309	0.37521	0.4856	0.76904	0.95435		NaCl 0	0.76856	1.7224	1.84	3.1101	1.429
			Phe 1	0.64443	0.56601	0.59314	0.77739	1.0318		NaCl 1	0.69456	1.8156	1.3902	1.8913	0.15265
			Phe 5	0.75165	0.52843	0.61904	0.83704	0.65204		NaCl 5	1.1594	2.4258	1.4929	1.8172	0.22442
			Phe 10	0.53879	0.30443	0.24374	0.35697	0.56252		NaCl 10	0.93877	2.1958	0.92354	1.6012	0.053863
			Phe 20	0.43364	0.21923	0.25001	0.34252	0.4308		NaCl 20	0.7769	1.8747	0.85405	1.3852	0.055314
			Phe 45	0.076174	0.058923	0.018303	0.029767	0.27154		NaCl 45	0.8309	1.1768	1.0845	1.4039	0.40661
RGC2	(S944) (S948)	NS(Phospho)EGSSPCYNDDQIR		NaCl 1	NaCl 5	NaCl 10	NaCl 20	NaCl 45			Phe 1	Phe 5	Phe 10	Phe 20	Phe 45
			Phe 0	0.24335	2.2136	4.1871	2.3349	1.1975		NaCl 0	0.79972	1.3294	0.95596	1.8026	0.81748
			Phe 1	0.22801	4.7918	3.9191	2.3199	1.3938		NaCl 1	0.74932	1.4577	1.1807	1.1512	0.92766
			Phe 5	0.26683	3.8762	4.5233	2.6235	1.2798		NaCl 5	1.7312	2.3279	0.6631	0.88277	0.55505
			Phe 10	0.30057	1.5355	2.8837	3.2863	0.951		NaCl 10	0.74853	1.4362	0.65838	0.57411	0.9641
			Phe 20	0.15542	1.0841	1.3336	2.4711	1.0296		NaCl 20	0.7946	1.4938	1.3455	1.9077	0.42253
			Phe 45	0.27615	1.503	4.9381	1.2068	0.90054		NaCl 45	0.93079	1.4207	0.75915	1.5498	0.61473
RGC2	S804 (T808) (Y814)	S(Phospho)KVNT(Phospho)PAIDDYGNLITVER		NaCl 1	NaCl 5	NaCl 10	NaCl 20	NaCl 45			Phe 1	Phe 5	Phe 10	Phe 20	Phe 45
			Phe 0	0.4381	0.39919	0.51335	0.69238	1.0106		NaCl 0	0.84449	2.2053	2.2199	1.9906	1.7659
			Phe 1	0.39978	0.67951	0.69782	0.73165	1.0171		NaCl 1	0.77061	2.5141	1.4911	1.5841	2.3164
			Phe 5	0.49946	0.53859	0.74349	0.82695	0.71484		NaCl 5	1.4375	2.9754	1.7162	1.9664	2.3507
			Phe 10	0.29427	0.30862	0.30029	0.51217	0.96425		NaCl 10	1.148	3.194	1.2986	1.8167	2.4579
			Phe 20	0.34864	0.39434	0.46851	0.47843	0.8232		NaCl 20	0.89238	2.6339	1.6421	1.3755	1.9677
			Phe 45	0.57467	0.5314	0.7145	0.77151	0.96372		NaCl 45	0.84996	1.5599	2.1181	1.6215	1.684
RGC2	(T808) (Y814)	VNT(Phospho)PAIDDYGNLITVER		NaCl 1	NaCl 5	NaCl 10	NaCl 20	NaCl 45			Phe 1	Phe 5	Phe 10	Phe 20	Phe 45
			Phe 0	0.60863	0.46304	0.48533	0.74985	0.81222		NaCl 0	1.9961	1.0197	1.0168	1.1351	1.5008
			Phe 1	0.63704	0.63824	0.82887	0.89406	0.87259		NaCl 1	2.0893	1.0601	0.65012	0.75088	1.3178
			Phe 5	0.63274	0.63573	0.69895	0.76938	0.88269		NaCl 5	2.7513	1.3999	1.3533	1.1878	1.4689
			Phe 10	0.38915	0.61631	0.59486	0.67848	0.7832		NaCl 10	3.409	1.4685	1.2462	1.4431	1.4792
			Phe 20	0.40261	0.48452	0.61701	0.5708	0.85824		NaCl 20	2.38	1.0462	0.91999	0.86408	0.98021
			Phe 45	0.53442	0.4532	0.47836	0.48974	0.53078		NaCl 45	2.1444	1.1081	0.98044	1.1994	0.98077
RGC2	(S1043) (T1045)	T(Phospho)NSTGNVPCLTAEK		NaCl 1	NaCl 5	NaCl 10	NaCl 20	NaCl 45			Phe 1	Phe 5	Phe 10	Phe 20	Phe 45
			Phe 0	0.55857	0.50134	0.58407	0.80591	0.83546		NaCl 0	0.97099	1.5334	1.0336	1.4564	1.0521
			Phe 1	0.42813	0.666	0.62827	0.70851	0.95291		NaCl 1	0.74424	1.2684	0.91393	1.0604	1.1193
			Phe 5	0.46206	0.50627	0.57585	0.69349	0.60423		NaCl 5	1.2899	1.5485	1.0876	1.3817	1.2458
			Phe 10	0.49389	0.52755	0.50228	0.67965	0.62939		NaCl 10	1.0445	1.5118	0.88887	1.3467	1.2562
			Phe 20	0.40666	0.4756	0.54005	0.65167	0.76334		NaCl 20	0.85364	1.3195	0.87167	1.1777	0.9203
			Phe 45	0.59425	0.59366	0.69741	0.70497	0.76019		NaCl 45	1.1075	1.109	0.77867	1.3307	0.95729
SKO1	S94 S108 T113	KDS(Phospho)PSFLPGQQRPTIIS(Phospho)PPILT(Phospho)PGGSK		NaCl 1	NaCl 5	NaCl 10	NaCl 20	NaCl 45			Phe 1	Phe 5	Phe 10	Phe 20	Phe 45
			Phe 0	0.31685	0.16073	0.21937	0.314	0.4989		NaCl 0	0.55442	0.74568	0.59733	1.0899	0.07424
			Phe 1	0.32228	0.31306	0.34858	0.42989	0.7275		NaCl 1	0.56393	1.3376	0.79052	1.4608	0.047516
			Phe 5	0.56834	0.44679	0.5093	0.8225	0.93735		NaCl 5	1.0798	2.0728	1.3156	1.4268	0.56176
			Phe 10	0.41932	0.35399	0.2851	0.3818	0.68291		NaCl 10	0.88097	1.7312	0.77629	1.1414	0.061058
			Phe 20	0.42467	0.21041	0.22973	0.29458	0.61328		NaCl 20	0.75905	1.9533	0.72632	1.0225	0.063603
			Phe 45	0.20279	1.2162	0.18042	0.26901	0.34978		NaCl 45	0.80846	1.401	0.81764	1.3398	0.052049
SKO1	T215	SGLT(Phospho)PNESNIR		NaCl 1	NaCl 5	NaCl 10	NaCl 20	NaCl 45			Phe 1	Phe 5	Phe 10	Phe 20	Phe 45
			Phe 0	0.11394	0.050868	0.061911	0.14786	0.53565		NaCl 0	0.85832	0.54785	0.61062	0.8003	0.94117
			Phe 1	0.19493	0.11239	0.12302	0.22821	1.1518		NaCl 1	1.4684	0.76048	0.66884	0.73215	1.1398
			Phe 5	0.15816	0.097197	0.10294	0.1857	0.52936		NaCl 5	1.8964	1.0468	1.1421	1.0475	1.4233
			Phe 10	0.1248	0.095142	0.11001	0.17522	0.64802		NaCl 10	1.7056	0.91095	1.085	1.0549	1.3985
			Phe 20	0.10424	0.066582	0.081607	0.13606	0.96076		NaCl 20	1.3247	0.68805	0.72359	0.73641	1.3573
			Phe 45	0.13798	0.076925	0.091994	0.21325	0.63853		NaCl 45	1.8457	0.54141	0.73872	1.4354	1.1219
SLN1	S833	APGS(Phospho)DDEEGGNLGRPIENPK		NaCl 1	NaCl 5	NaCl 10	NaCl 20	NaCl 45			Phe 1	Phe 5	Phe 10	Phe 20	Phe 45
			Phe 0	1.0823	0.9275	0.99694	1.1832	1.0982		NaCl 0	0.91219	1.1718	1.0381	1.1215	1.1114
			Phe 1	0.98056	1.4034	1.3613	1.1875	1.2939		NaCl 1	0.82644	1.085	0.91426	0.80833	0.95711
			Phe 5	1.0022	1.0952	1.1855	1.2845	0.87042		NaCl 5	1.3803	1.3837	1.309	1.1679	1.2111
			Phe 10	0.95323	1.1696	1.1017	1.3032	1.0278		NaCl 10	1.2456	1.3934	1.1471	1.2661	1.1445
			Phe 20	0.78006	0.96589	1.1255	1.194	1.121		NaCl 20	0.91553	1.2722	1.1433	1.1318	0.7999
			Phe 45	0.93205	1.0107	1.0266	0.85156	0.79037		NaCl 45	1.0747	0.92869	0.97151	1.1448	0.79983
SSK1	S351	DGNSS(Phospho)PQEFK		NaCl 1	NaCl 5	NaCl 10	NaCl 20	NaCl 45			Phe 1	Phe 5	Phe 10	Phe 20	Phe 45
			Phe 0	1.1399	0.83916	0.84337	0.97937	0.89895		NaCl 0	1.2963	1.8922	1.9232	1.9882	0.98766
			Phe 1	0.78979	1.067	0.96656	0.90221	0.9579		NaCl 1	0.89816	1.3547	1.2201	1.0179	0.76683
			Phe 5	0.81606	0.90148	0.90943	0.80917	0.62223		NaCl 5	1.6483	2.0328	1.9296	1.7517	1.1136
			Phe 10	0.72319	0.84194	0.91516	0.81665	0.65262		NaCl 10	1.4857	2.0405	2.0869	2.1865	1.1224
			Phe 20	0.58361	0.73932	0.92746	0.83283	0.72727		NaCl 20	1.1942	1.5634	1.6037	1.6908	0.76094
			Phe 45	0.88504	0.94617	0.95844	0.75455	0.77293		NaCl 45	1.3813	1.3098	1.3962	1.6085	0.84921
SSK1	S193 S195	FAS(Phospho)VS(Phospho)PYPK		NaCl 1	NaCl 5	NaCl 10	NaCl 20	NaCl 45			Phe 1	Phe 5	Phe 10	Phe 20	Phe 45
			Phe 0	0.92343	0.413	0.37814	0.41572	0.76268		NaCl 0	0.7927	0.9214	1.156	1.8851	2.5444
			Phe 1	0.657	0.48712	0.36839	0.31554	0.6689		NaCl 1	0.56399	0.70157	1.0094	1.5059	2.7348
			Phe 5	0.70312	0.45642	0.3309	0.31649	0.6517		NaCl 5	0.93496	1.0183	1.1459	1.4489	2.0294
			Phe 10	0.80629	0.40938	0.27911	0.31823	0.62252		NaCl 10	0.77226	0.80628	0.85327	1.8313	1.6075
			Phe 20	0.73766	0.31742	0.36734	0.39259	0.62139		NaCl 20	0.60167	0.70146	0.88491	1.7803	1.4229
			Phe 45	0.99254	0.3294	0.2389	0.23248	0.43767		NaCl 45	0.69523	0.78733	0.94357	1.5359	1.4601
SSK1	S351	GKDGNSS(Phospho)PQEFK		NaCl 1	NaCl 5	NaCl 10	NaCl 20	NaCl 45			Phe 1	Phe 5	Phe 10	Phe 20	Phe 45
			Phe 0	1.0108	0.7419	0.76383	1.0206	0.80018		NaCl 0	1.1882	1.1522	0.95967	1.6212	1.2707
			Phe 1	0.90585	1.0189	0.96109	0.81965	0.83505		NaCl 1	1.0648	1.136	1.259	1.1068	1.0726
			Phe 5	0.99663	0.83753	0.98806	0.82236	0.72381		NaCl 5	1.6318	1.3007	1.0575	1.5848	1.6029
			Phe 10	1.3261	0.81749	0.6797	0.69994	0.62823		NaCl 10	1.4951	1.4904	0.85398	1.7053	1.4361
			Phe 20	0.69012	0.72523	0.80344	0.77118	0.70967		NaCl 20	0.95422	0.92833	0.65813	1.225	0.85903
			Phe 45	0.85325	0.93583	0.86322	0.68998	0.71398		NaCl 45	1.24	1.0422	0.75345	1.4378	1.1338
SSK1	S673	MTDSVLVKS(Phospho)PQKPIAPSNPHSFK		NaCl 1	NaCl 5	NaCl 10	NaCl 20	NaCl 45			Phe 1	Phe 5	Phe 10	Phe 20	Phe 45
			Phe 0	1.1585	1.1787	1.5561	1.1608	1.027		NaCl 0	0.96816	1.2264	2.1694	2.4164	3.8395
			Phe 1	1.2256	1.1867	1.5647	1.1404	0.99686		NaCl 1	1.0242	1.4462	2.472	1.3815	2.3491
			Phe 5	1.3661	1.3484	1.7328	1.3673	1.082		NaCl 5	0.97471	1.403	3.5271	2.0009	3.8493
			Phe 10	1.3201	1.9164	2.2276	3.5059	1.6404		NaCl 10	0.97355	1.3657	3.1056	1.9284	4.1089
			Phe 20	0.66233	0.97605	1.2418	1.3949	1.1039		NaCl 20	0.9511	1.4445	6.5519	2.9037	3.7768
			Phe 45	0.7088	1.1817	1.6652	1.1419	1.2538		NaCl 45	0.93977	1.2921	3.4653	2.5973	4.6875
SSK1	S673	S(Phospho)PQKPIAPSNPHSFK		NaCl 1	NaCl 5	NaCl 10	NaCl 20	NaCl 45			Phe 1	Phe 5	Phe 10	Phe 20	Phe 45
			Phe 0	0.76974	0.77607	0.85416	1.0384	1.3685		NaCl 0	6.5818	6.4825	6.3624	6.1352	4.1781
			Phe 1	1.2039	1.0897	1.3294	1.443	1.3072		NaCl 1	10.294	7.6588	5.8021	3.9075	5.479
			Phe 5	0.90941	0.95049	1.1596	1.2182	1.1443		NaCl 5	9.2416	7.9393	6.7503	5.1944	6.995
			Phe 10	0.70195	0.82339	1.0046	1.0252	0.99455		NaCl 10	10.2435	8.8006	7.483	5.7587	5.2275
			Phe 20	0.49025	0.65708	0.80175	0.78864	0.79709		NaCl 20	9.1465	7.6048	6.2813	4.6595	3.1887
			Phe 45	1.0094	1.2993	1.0687	0.79251	0.93091		NaCl 45	6.2869	5.4204	4.6237	3.5734	2.8421
SSK1	S110	SSVS(Phospho)PTAGSFGLSK		NaCl 1	NaCl 5	NaCl 10	NaCl 20	NaCl 45			Phe 1	Phe 5	Phe 10	Phe 20	Phe 45
			Phe 0	1.0497	0.66953	0.7732	1.0543	0.80844		NaCl 0	0.88231	0.5999	0.41384	0.45769	0.6226
			Phe 1	1.1203	0.76119	0.89693	1.105	0.8141		NaCl 1	0.94162	0.76335	0.35795	0.40651	0.61517
			Phe 5	1.3357	1.1336	1.4561	1.2491	0.82803		NaCl 5	1.0031	1.0157	0.77991	0.82438	0.96141
			Phe 10	0.90795	1.2618	1.1137	1.2013	1.0352		NaCl 10	1.0235	1.1297	0.5961	0.61366	0.66247
			Phe 20	0.93235	1.206	1.0367	1.0601	0.94948		NaCl 20	0.92474	0.71076	0.47156	0.46022	0.43411
			Phe 45	1.0372	1.0339	0.8227	0.7351	0.72404		NaCl 45	0.8885	0.61444	0.5299	0.53753	0.55761
SSK2	S57 (S53) (S54)	VAS(Phospho)SPIS(Phospho)PGLHSTQYFR		NaCl 1	NaCl 5	NaCl 10	NaCl 20	NaCl 45			Phe 1	Phe 5	Phe 10	Phe 20	Phe 45
			Phe 0	0.42412	0.34457	0.42105	0.54487	0.7513		NaCl 0	0.5291	1.0801	0.97345	1.0044	0.83341
			Phe 1	0.39264	0.67733	0.68939	0.66267	1.1173		NaCl 1	0.48982	1.4534	1.0423	1.0239	0.99074
			Phe 5	0.57072	0.70271	0.69543	0.75437	0.83289		NaCl 5	1.0401	2.2027	1.3077	1.3652	1.4905
			Phe 10	0.45411	0.46288	0.40952	0.52026	0.8099		NaCl 10	0.8663	1.7839	0.94681	1.1825	1.0735
			Phe 20	0.43235	0.46833	0.49569	0.60819	1.0501		NaCl 20	0.64349	1.4954	0.92949	1.1212	0.98393
			Phe 45	0.50419	0.61622	0.54235	0.64328	1.1025		NaCl 45	0.78684	1.1974	1.0494	1.4039	1.223
STE11	S323	RPLSAES(Phospho)NNIGDILLK		NaCl 1	NaCl 5	NaCl 10	NaCl 20	NaCl 45			Phe 1	Phe 5	Phe 10	Phe 20	Phe 45
			Phe 0	1.2761	0.88062	1.0545	1.491	1.3044		NaCl 0	1.3804	0.6706	0.42138	0.30306	0.28154
			Phe 1	0.90481	1.1638	1.4278	1.6131	0.97597		NaCl 1	0.97882	0.66652	0.34417	0.187	0.26347
			Phe 5	1.2683	1.5205	2.189	2.6064	1.4002		NaCl 5	1.8244	1.1579	0.60159	0.38235	0.33664
			Phe 10	1.0423	1.2572	1.7266	2.4565	1.1395		NaCl 10	1.8692	1.3921	0.68999	0.46959	0.31631
			Phe 20	0.78739	1.111	1.6339	2.633	1.5609		NaCl 20	1.4934	1.1723	0.69424	0.53519	0.2023
			Phe 45	1.1942	1.053	1.1847	1.0714	0.94983		NaCl 45	1.0328	0.71982	0.36808	0.36264	0.205
STE12	S400	LVS(Phospho)PSDPTSYMK		NaCl 1	NaCl 5	NaCl 10	NaCl 20	NaCl 45			Phe 1	Phe 5	Phe 10	Phe 20	Phe 45
			Phe 0	1.2137	0.93023	0.97827	1.3415	1.0792		NaCl 0	0.93966	0.59825	0.86555	0.61064	2.7056
			Phe 1	1.1871	1.3951	1.6124	1.6674	1.3397		NaCl 1	0.9191	0.55602	0.5903	0.38597	2.2785
			Phe 5	1.128	1.0864	1.1191	1.0865	0.75557		NaCl 5	1.4093	0.6987	1.59	0.72309	1.7499
			Phe 10	0.82771	1.7088	1.5849	1.9001	1.5208		NaCl 10	1.5488	0.68437	1.4023	0.62617	1.3571
			Phe 20	0.76713	1.1015	1.0031	1.2088	1.1249		NaCl 20	1.1679	0.48455	1.226	0.55023	1.4404
			Phe 45	1.0221	0.60162	0.49067	0.71414	0.56696		NaCl 45	1.1665	0.41883	1.2197	0.63645	1.4213
STE2	S331	FYPGTLSSFQTDS(Phospho)INNDAK		NaCl 1	NaCl 5	NaCl 10	NaCl 20	NaCl 45			Phe 1	Phe 5	Phe 10	Phe 20	Phe 45
			Phe 0	1.0244	0.50209	0.6638	0.92835	1.051		NaCl 0	1.2287	1.8684	5.351	4.8499	3.0945
			Phe 1	0.68947	1.9374	1.3009	1.116	1.5692		NaCl 1	0.82698	1.27	3.844	2.1893	3.0885
			Phe 5	0.69628	1.6417	1.2015	1.0687	1.4611		NaCl 5	4.741	6.1091	9.5557	12.9026	9.0706
			Phe 10	0.73587	0.89662	0.84861	0.86807	1.0625		NaCl 10	2.4078	3.3818	6.8408	16.1227	5.9424
			Phe 20	0.46241	1.3358	2.2067	1.8079	1.8129		NaCl 20	1.4771	2.1508	5.0035	9.4451	4.3579
			Phe 45	1.0224	1.4718	1.2747	1.3074	0.99024		NaCl 45	1.8345	2.5975	5.4097	8.3658	2.9157
STE20	T573	APAQETVTT(Phospho)PTSKPAQAR		NaCl 1	NaCl 5	NaCl 10	NaCl 20	NaCl 45			Phe 1	Phe 5	Phe 10	Phe 20	Phe 45
			Phe 0	1.1807	0.83399	0.60625	0.86418	1.0978		NaCl 0	0.94003	0.1858	0.68244	0.23239	0.35163
			Phe 1	1.3032	0.62567	0.82579	0.86714	1.4868		NaCl 1	1.0376	0.15724	0.38209	0.098265	0.18663
			Phe 5	0.99919	0.81041	0.86182	0.98667	0.88457		NaCl 5	0.70523	0.18055	0.67051	0.16206	0.23832
			Phe 10	0.66104	0.8194	0.84686	1.3141	1.3409		NaCl 10	1.2804	0.26413	0.95329	0.27736	0.39638
			Phe 20	0.49924	0.58157	0.72357	0.81107	1.0866		NaCl 20	0.94326	0.21214	1.0377	0.21811	0.28591
			Phe 45	0.62665	0.56522	0.6834	0.70267	0.80597		NaCl 45	1.2732	0.14972	0.83355	0.23003	0.25816
STE20	S195	HQQPVASSTVNSNKS(Phospho)STDIR		NaCl 1	NaCl 5	NaCl 10	NaCl 20	NaCl 45			Phe 1	Phe 5	Phe 10	Phe 20	Phe 45
			Phe 0	0.71326	0.26033	0.35422	0.82384	1.1677		NaCl 0	1.057	0.55003	0.61209	0.56337	0.58236
			Phe 1	0.54387	0.26301	0.3341	0.59591	1.0659		NaCl 1	0.80595	0.56652	0.58704	0.35809	0.40654
			Phe 5	0.73463	0.35899	0.41866	0.8392	1.0569		NaCl 5	1.0678	0.75848	0.81764	0.69474	0.78531
			Phe 10	0.68407	0.34776	0.33507	0.53519	1.1134		NaCl 10	0.99691	0.65009	0.579	0.82273	0.86219
			Phe 20	0.45336	0.32104	0.51729	0.90638	1.3247		NaCl 20	0.76453	0.56029	0.39763	0.61982	0.62423
			Phe 45	0.49791	0.35106	0.52442	0.88306	0.78219		NaCl 45	0.96483	0.49783	0.5836	0.63912	0.39009
STE20	S196 T197	HQQPVASSTVNSNKSS(Phospho)T(Phospho)DIR		NaCl 1	NaCl 5	NaCl 10	NaCl 20	NaCl 45			Phe 1	Phe 5	Phe 10	Phe 20	Phe 45
			Phe 0	1.2921	0.76596	0.78189	0.9521	1.3552		NaCl 0	0.74939	0.94975	0.95233	0.7497	0.68558
			Phe 1	0.96217	0.88059	0.74881	0.72537	1.409		NaCl 1	0.55803	0.87561	0.8526	0.50467	0.5226
			Phe 5	1.1913	0.9968	0.93358	0.97185	1.07		NaCl 5	0.86154	1.236	1.0077	0.6439	0.61961
			Phe 10	1.1568	0.81052	0.739	0.87165	1.0287		NaCl 10	0.71769	1.134	0.90009	0.70536	0.54368
			Phe 20	0.8698	0.65786	0.73565	0.91006	1.2356		NaCl 20	0.57094	0.96945	0.87187	0.7166	0.40126
			Phe 45	0.98494	0.69225	0.62006	0.55725	1.0918		NaCl 45	0.77912	0.74989	0.72287	0.68354	0.55231
STE20	T170 T172	LSLTDST(Phospho)ET(Phospho)IENNATVK		NaCl 1	NaCl 5	NaCl 10	NaCl 20	NaCl 45			Phe 1	Phe 5	Phe 10	Phe 20	Phe 45
			Phe 0	0.76336	0.72279	0.99786	0.96368	1.0715		NaCl 0	0.51083	1.0953	0.84363	1.2537	0.83963
			Phe 1	0.71173	1.5344	1.5495	1.2839	1.4833		NaCl 1	0.47628	1.419	0.92705	1.1775	0.92436
			Phe 5	0.98897	1.5028	1.9039	0.70087	0.75419		NaCl 5	1.0844	2.2773	1.2055	1.9425	1.5622
			Phe 10	0.83883	1.0328	0.90926	1.1563	1.1036		NaCl 10	0.79322	2.0898	0.76873	1.526	1.1359
			Phe 20	0.71696	1.1199	1.2146	1.013	1.1165		NaCl 20	0.68058	0.7966	1.0123	1.3179	0.85449
			Phe 45	0.84039	1.3448	1.3499	0.98072	1.2067		NaCl 45	0.70713	0.77092	0.8689	1.3063	0.94555
STE20	T511	QTHAPT(Phospho)TPNR		NaCl 1	NaCl 5	NaCl 10	NaCl 20	NaCl 45			Phe 1	Phe 5	Phe 10	Phe 20	Phe 45
			Phe 0	0.97607	0.57275	0.50418	0.55818	0.97297		NaCl 0	1.1591	3.1894	0.56219	0.21235	0.18881
			Phe 1	0.84307	0.61977	0.56674	0.71578	1.2623		NaCl 1	1.0012	0.3105	0.1628	0.083425	0.10146
			Phe 5	0.095025	0.28131	0.18186	0.24994	0.10804		NaCl 5	1.2543	1.5665	0.51507	0.21989	0.16832
			Phe 10	0.28265	0.52475	0.58024	0.74743	0.51928		NaCl 10	1.303	1.1504	0.647	0.34503	0.34936
			Phe 20	0.38347	0.59309	0.8192	1.017	1.0529		NaCl 20	1.4864	1.4282	0.75281	0.3869	0.25489
			Phe 45	0.52452	0.5106	0.93289	0.75351	0.84345		NaCl 45	1.5039	0.35417	0.30004	0.2298	0.16368
STE20	T203 T207	RAT(Phospho)PVST(Phospho)PVISKPSMTTTPR		NaCl 1	NaCl 5	NaCl 10	NaCl 20	NaCl 45			Phe 1	Phe 5	Phe 10	Phe 20	Phe 45
			Phe 0	0.55945	0.17004	0.20081	0.37252	1.0428		NaCl 0	0.26011	0.10383	0.1672	0.18085	0.22105
			Phe 1	0.64233	0.45465	0.50465	0.77992	1.4019		NaCl 1	0.29864	0.20045	0.17164	0.13751	0.16847
			Phe 5	1.0801	0.85045	0.91138	1.3189	1.1133		NaCl 5	0.69546	0.51928	0.41668	0.50137	0.60694
			Phe 10	0.5743	0.42375	0.3841	0.44119	0.93191		NaCl 10	0.65366	0.47121	0.31982	0.8695	0.84542
			Phe 20	0.42539	0.47143	0.96551	2.3154	2.6243		NaCl 20	0.54457	0.36759	0.19803	1.124	0.63957
			Phe 45	0.42637	0.4669	0.76804	1.0778	1.18		NaCl 45	0.34967	0.11084	0.14942	0.45511	0.25013
STE20	(S547) (T546)	SKT(Phospho)SPIISTAHTPQQVAQSPK		NaCl 1	NaCl 5	NaCl 10	NaCl 20	NaCl 45			Phe 1	Phe 5	Phe 10	Phe 20	Phe 45
			Phe 0	0.77199	0.38391	0.35671	0.83586	1.1916		NaCl 0	2.858	1.9775	0.59533	1.1345	0.030725
			Phe 1	1.2146	1.7381	0.9062	0.5416	1.0626		NaCl 1	4.4965	10.3029	1.1179	0.87974	1.0491
			Phe 5	4.0221	0.26991	0.40831	0.45314	0.62457		NaCl 5	12.9394	1.3903	2.0337	14.9714	1.3606
			Phe 10	1.4496	1.3115	0.67325	0.67738	1.5748		NaCl 10	7.2606	2.2636	1.1236	1.3671	0.16931
			Phe 20	0.59865	5.0665	0.42986	2.4567	3.9035		NaCl 20	1.8519	1.0721	0.48245	3.3343	0.020792
			Phe 45	26.3589	17.0006	1.9657	0.56562	2.9204		NaCl 45	2.5486	1.0365	0.78677	3.7163	0.075302
STE20	S418	TFNTTTGLPGS(Phospho)PQVSTPPANSFNK		NaCl 1	NaCl 5	NaCl 10	NaCl 20	NaCl 45			Phe 1	Phe 5	Phe 10	Phe 20	Phe 45
			Phe 0	0.97345	0.76666	1.0712	1.2259	1.0049		NaCl 0	0.90767	0.66285	1.2318	1.1099	0.21577
			Phe 1	1.1012	0.88751	1.2884	1.3485	1.0008		NaCl 1	1.0268	1.1499	1.0122	0.83948	0.71553
			Phe 5	1.6888	1.5247	2.7864	1.8352	0.99015		NaCl 5	1.0507	1.3183	1.695	1.4786	0.23303
			Phe 10	0.79997	1.055	1.3226	1.5441	1.0424		NaCl 10	1.0917	1.7243	1.521	1.3251	2.6903
			Phe 20	0.7363	1.0214	1.2789	1.1108	0.91545		NaCl 20	0.99845	0.9923	1.5515	1.0057	0.06393
			Phe 45	3.2282	0.82801	13.3558	0.36322	0.48357		NaCl 45	0.90398	0.65313	1.2777	1.0111	0.10383
STE50	S202	RES(Phospho)PVTVFR		NaCl 1	NaCl 5	NaCl 10	NaCl 20	NaCl 45			Phe 1	Phe 5	Phe 10	Phe 20	Phe 45
			Phe 0	1.0113	0.69942	0.6039	0.81429	0.76307		NaCl 0	1.6515	0.56114	0.70724	0.81732	0.27305
			Phe 1	1.0242	1.134	1.0074	0.8736	9.1709		NaCl 1	1.6725	0.66282	0.46171	0.4802	0.70914
			Phe 5	1.1946	1.2611	1.1786	0.96498	0.79107		NaCl 5	2.6776	1.0117	1.1419	0.92722	0.16975
			Phe 10	0.66024	1.1293	0.88732	0.94893	0.88189		NaCl 10	2.7549	1.0951	1.0392	1.1175	0.84542
			Phe 20	0.5942	0.79347	0.82569	0.73422	0.75319		NaCl 20	1.7718	0.66499	0.82418	0.73695	0.13567
			Phe 45	2.6266	0.43482	1.8698	0.40462	1.4599		NaCl 45	19.8479	0.58174	0.81736	0.80674	0.52239
TEC1	S86	SDDLKS(Phospho)PSAK		NaCl 1	NaCl 5	NaCl 10	NaCl 20	NaCl 45			Phe 1	Phe 5	Phe 10	Phe 20	Phe 45
			Phe 0	1.0363	0.70395	1.1254	1.4719	1.8929		NaCl 0	1.0362	1.5019	1.4252	1.293	1.9467
			Phe 1	1.1368	1.8814	1.5593	1.1168	1.7605		NaCl 1	1.1368	1.554	1.5543	1.555	1.4623
			Phe 5	1.0722	1.1215	1.0764	1.6949	0.90718		NaCl 5	2.7695	2.3928	1.9809	1.4736	3.438
			Phe 10	1.1302	0.97845	1.2251	1.9943	1.144		NaCl 10	1.4358	1.4366	1.5515	1.8471	2.8705
			Phe 20	1.2462	0.80227	1.6076	2.8656	2.0781		NaCl 20	0.78626	1.7296	1.931	2.5173	3.0536
			Phe 45	0.7784	1.2432	1.6594	2.3088	1.028		NaCl 45	0.96376	0.71979	0.86131	1.4195	1.0573
