# Supplementary material for: Phosphoproteomic analyses reveal novel cross-modulation mechanisms between two signaling pathways in yeast
Source: Mol Syst Biol. 2014 Dec 9;10(12):767. doi: 10.15252/msb.20145112 (PMC4300490; doi:10.15252/msb.20145112)
Supplement: Supplementary file 5 [file msb0010-0767-sd5.xlsx]

## Sheet: Model Selection
Mechanisms added to Figure 8A	k	n	MSE	AIC
STE20_T511	177	463	0.0590729	-955.819
STE20_T511, HOG1-||-GPD1 (Figure 8B)	185	463	0.059368	-937.512
STE20_T511, Pruned Edges	168	463	0.100514	-727.723
STE20_T511, HOG1-||-GPD1, Pruned Edges	176	463	0.0998651	-714.722
STE20 All (Figure 8A)	231	463	0.0604003	-837.531
STE20 All, HOG1-||-GPD1	239	463	0.0601172	-823.705
STE20 All, Pruned Edges	218	463	0.102888	-616.916
STE20 All, HOG1-||-GPD1, Pruned Edges	226	463	0.101132	-608.886
Pruning edges one by one	k	n	MSE	AIC
T511, HOG1-||-GPD1 no link(s) 2	200	463	0.0606097	-897.928
T511, HOG1-||-GPD1 no link(s) 23	200	463	0.0608677	-895.961
T511, HOG1-||-GPD1 no link(s) 12	200	463	0.0610796	-894.352
T511, HOG1-||-GPD1 no link(s) 24	200	463	0.0613479	-892.323
T511, HOG1-||-GPD1 no link(s) 123	200	463	0.0613567	-892.257
T511, HOG1-||-GPD1 no link(s) 1	200	463	0.0613797	-892.083
T511, HOG1-||-GPD1 no link(s) 3	200	463	0.0614157	-891.811
T511, HOG1-||-GPD1 no link(s) 14	200	463	0.0618431	-888.6
T511, HOG1-||-GPD1 no link(s) 124	200	463	0.0620127	-887.332
T511, HOG1-||-GPD1 no link(s) 4	200	463	0.0621303	-886.455
T511, HOG1-||-GPD1 no link(s) 13	200	463	0.0624809	-883.85
T511, HOG1-||-GPD1 no link(s) 134	200	463	0.102737	-653.595
T511, HOG1-||-GPD1 no link(s) 34	200	463	0.103244	-651.316
T511, HOG1-||-GPD1 no link(s) 1234	200	463	0.103503	-650.156
T511, HOG1-||-GPD1 no link(s) 234	200	463	0.103784	-648.898
