# Supplementary material for: Phosphoproteomic analyses reveal novel cross-modulation mechanisms between two signaling pathways in yeast
Source: Mol Syst Biol. 2014 Dec 9;10(12):767. doi: 10.15252/msb.20145112 (PMC4300490; doi:10.15252/msb.20145112)
Supplement: Supplementary file 6 [file msb0010-0767-sd6.zip]

Archive with 115 entries (96 files):
- Data Archive Models/
- Data Archive Models/plotOptimResultsPan.R
- Data Archive Models/script.R
- Data Archive Models/STE20_All/
- Data Archive Models/STE20_All/create_fitness_plot.sh
- Data Archive Models/STE20_All/data.R
- Data Archive Models/STE20_All/Fitness.pdf
- Data Archive Models/STE20_All/MD-YEAST.csv
- Data Archive Models/STE20_All/params.csv
- Data Archive Models/STE20_All/PKN-YEAST.sif
- Data Archive Models/STE20_All_HOG1_GPD1/
- Data Archive Models/STE20_All_HOG1_GPD1/create_fitness_plot.sh
- Data Archive Models/STE20_All_HOG1_GPD1/data.R
- Data Archive Models/STE20_All_HOG1_GPD1/Fitness.pdf
- Data Archive Models/STE20_All_HOG1_GPD1/MD-YEAST.csv
- Data Archive Models/STE20_All_HOG1_GPD1/params.csv
- Data Archive Models/STE20_All_HOG1_GPD1/PKN-YEAST.sif
- Data Archive Models/STE20_All_HOG1_GPD1_pruned_edges/
- Data Archive Models/STE20_All_HOG1_GPD1_pruned_edges/create_fitness_plot.sh
- Data Archive Models/STE20_All_HOG1_GPD1_pruned_edges/data.R
- Data Archive Models/STE20_All_HOG1_GPD1_pruned_edges/Fitness.pdf
- Data Archive Models/STE20_All_HOG1_GPD1_pruned_edges/MD-YEAST.csv
- Data Archive Models/STE20_All_HOG1_GPD1_pruned_edges/params.csv
- Data Archive Models/STE20_All_HOG1_GPD1_pruned_edges/PKN-YEAST.sif
- Data Archive Models/STE20_All_pruned_edges/
- Data Archive Models/STE20_All_pruned_edges/create_fitness_plot.sh
- Data Archive Models/STE20_All_pruned_edges/data.R
- Data Archive Models/STE20_All_pruned_edges/Fitness.pdf
- Data Archive Models/STE20_All_pruned_edges/MD-YEAST.csv
- Data Archive Models/STE20_All_pruned_edges/params.csv
- Data Archive Models/STE20_All_pruned_edges/PKN-YEAST.sif
- Data Archive Models/STE20_T511/
- Data Archive Models/STE20_T511/create_fitness_plot.sh
- Data Archive Models/STE20_T511/data.R
- Data Archive Models/STE20_T511/Fitness.pdf
- Data Archive Models/STE20_T511/MD-YEAST.csv
- Data Archive Models/STE20_T511/params.csv
- Data Archive Models/STE20_T511/PKN-YEAST.sif
- Data Archive Models/STE20_T511_HOG1_GPD1/
- Data Archive Models/STE20_T511_HOG1_GPD1/create_fitness_plot.sh
- Data Archive Models/STE20_T511_HOG1_GPD1/MD-YEAST.csv
- Data Archive Models/STE20_T511_HOG1_GPD1/PKN-YEAST.sif
- Data Archive Models/STE20_T511_HOG1_GPD1/README.txt
- Data Archive Models/STE20_T511_HOG1_GPD1_pruned_edges/
- Data Archive Models/STE20_T511_HOG1_GPD1_pruned_edges/create_fitness_plot.sh
- Data Archive Models/STE20_T511_HOG1_GPD1_pruned_edges/data.R
- Data Archive Models/STE20_T511_HOG1_GPD1_pruned_edges/Fitness.pdf
- Data Archive Models/STE20_T511_HOG1_GPD1_pruned_edges/MD-YEAST.csv
- Data Archive Models/STE20_T511_HOG1_GPD1_pruned_edges/params.csv
- Data Archive Models/STE20_T511_HOG1_GPD1_pruned_edges/PKN-YEAST.sif
- Data Archive Models/STE20_T511_pruned_edges/
- Data Archive Models/STE20_T511_pruned_edges/create_fitness_plot.sh
- Data Archive Models/STE20_T511_pruned_edges/data.R
- Data Archive Models/STE20_T511_pruned_edges/Fitness.pdf
- Data Archive Models/STE20_T511_pruned_edges/MD-YEAST.csv
- Data Archive Models/STE20_T511_pruned_edges/params.csv
- Data Archive Models/STE20_T511_pruned_edges/PKN-YEAST.sif
- msb0010-0767-sd6/
- msb0010-0767-sd6/Data Archive Models/
- msb0010-0767-sd6/Data Archive Models/plotOptimResultsPan.R
- msb0010-0767-sd6/Data Archive Models/script.R
- msb0010-0767-sd6/Data Archive Models/STE20_All/
- msb0010-0767-sd6/Data Archive Models/STE20_All/create_fitness_plot.sh
- msb0010-0767-sd6/Data Archive Models/STE20_All/data.R
- msb0010-0767-sd6/Data Archive Models/STE20_All/Fitness.pdf
- msb0010-0767-sd6/Data Archive Models/STE20_All/MD-YEAST.csv
- msb0010-0767-sd6/Data Archive Models/STE20_All/params.csv
- msb0010-0767-sd6/Data Archive Models/STE20_All/PKN-YEAST.sif
- msb0010-0767-sd6/Data Archive Models/STE20_All_HOG1_GPD1/
- msb0010-0767-sd6/Data Archive Models/STE20_All_HOG1_GPD1/create_fitness_plot.sh
- msb0010-0767-sd6/Data Archive Models/STE20_All_HOG1_GPD1/data.R
- msb0010-0767-sd6/Data Archive Models/STE20_All_HOG1_GPD1/Fitness.pdf
- msb0010-0767-sd6/Data Archive Models/STE20_All_HOG1_GPD1/MD-YEAST.csv
- msb0010-0767-sd6/Data Archive Models/STE20_All_HOG1_GPD1/params.csv
- msb0010-0767-sd6/Data Archive Models/STE20_All_HOG1_GPD1/PKN-YEAST.sif
- msb0010-0767-sd6/Data Archive Models/STE20_All_HOG1_GPD1_pruned_edges/
- msb0010-0767-sd6/Data Archive Models/STE20_All_HOG1_GPD1_pruned_edges/create_fitness_plot.sh
- msb0010-0767-sd6/Data Archive Models/STE20_All_HOG1_GPD1_pruned_edges/data.R
- msb0010-0767-sd6/Data Archive Models/STE20_All_HOG1_GPD1_pruned_edges/Fitness.pdf
- msb0010-0767-sd6/Data Archive Models/STE20_All_HOG1_GPD1_pruned_edges/MD-YEAST.csv
- msb0010-0767-sd6/Data Archive Models/STE20_All_HOG1_GPD1_pruned_edges/params.csv
- msb0010-0767-sd6/Data Archive Models/STE20_All_HOG1_GPD1_pruned_edges/PKN-YEAST.sif
- msb0010-0767-sd6/Data Archive Models/STE20_All_pruned_edges/
- msb0010-0767-sd6/Data Archive Models/STE20_All_pruned_edges/create_fitness_plot.sh
- msb0010-0767-sd6/Data Archive Models/STE20_All_pruned_edges/data.R
- msb0010-0767-sd6/Data Archive Models/STE20_All_pruned_edges/Fitness.pdf
- msb0010-0767-sd6/Data Archive Models/STE20_All_pruned_edges/MD-YEAST.csv
- msb0010-0767-sd6/Data Archive Models/STE20_All_pruned_edges/params.csv
- msb0010-0767-sd6/Data Archive Models/STE20_All_pruned_edges/PKN-YEAST.sif
- msb0010-0767-sd6/Data Archive Models/STE20_T511/
- msb0010-0767-sd6/Data Archive Models/STE20_T511/create_fitness_plot.sh
- msb0010-0767-sd6/Data Archive Models/STE20_T511/data.R
- msb0010-0767-sd6/Data Archive Models/STE20_T511/Fitness.pdf
- msb0010-0767-sd6/Data Archive Models/STE20_T511/MD-YEAST.csv
- msb0010-0767-sd6/Data Archive Models/STE20_T511/params.csv
- msb0010-0767-sd6/Data Archive Models/STE20_T511/PKN-YEAST.sif
- msb0010-0767-sd6/Data Archive Models/STE20_T511_HOG1_GPD1/
- msb0010-0767-sd6/Data Archive Models/STE20_T511_HOG1_GPD1/create_fitness_plot.sh
- msb0010-0767-sd6/Data Archive Models/STE20_T511_HOG1_GPD1/MD-YEAST.csv
- msb0010-0767-sd6/Data Archive Models/STE20_T511_HOG1_GPD1/PKN-YEAST.sif
- msb0010-0767-sd6/Data Archive Models/STE20_T511_HOG1_GPD1/README.txt
- msb0010-0767-sd6/Data Archive Models/STE20_T511_HOG1_GPD1_pruned_edges/
- msb0010-0767-sd6/Data Archive Models/STE20_T511_HOG1_GPD1_pruned_edges/create_fitness_plot.sh
- msb0010-0767-sd6/Data Archive Models/STE20_T511_HOG1_GPD1_pruned_edges/data.R
- msb0010-0767-sd6/Data Archive Models/STE20_T511_HOG1_GPD1_pruned_edges/Fitness.pdf
- msb0010-0767-sd6/Data Archive Models/STE20_T511_HOG1_GPD1_pruned_edges/MD-YEAST.csv
- msb0010-0767-sd6/Data Archive Models/STE20_T511_HOG1_GPD1_pruned_edges/params.csv
- msb0010-0767-sd6/Data Archive Models/STE20_T511_HOG1_GPD1_pruned_edges/PKN-YEAST.sif
- msb0010-0767-sd6/Data Archive Models/STE20_T511_pruned_edges/
- msb0010-0767-sd6/Data Archive Models/STE20_T511_pruned_edges/create_fitness_plot.sh
- msb0010-0767-sd6/Data Archive Models/STE20_T511_pruned_edges/data.R
- msb0010-0767-sd6/Data Archive Models/STE20_T511_pruned_edges/Fitness.pdf
- msb0010-0767-sd6/Data Archive Models/STE20_T511_pruned_edges/MD-YEAST.csv
- msb0010-0767-sd6/Data Archive Models/STE20_T511_pruned_edges/params.csv
- msb0010-0767-sd6/Data Archive Models/STE20_T511_pruned_edges/PKN-YEAST.sif
