# Supplementary material for: Phosphoproteomic analyses reveal novel cross-modulation mechanisms between two signaling pathways in yeast
Source: Mol Syst Biol. 2014 Dec 9;10(12):767. doi: 10.15252/msb.20145112 (PMC4300490; doi:10.15252/msb.20145112)
Supplement: Supplementary file 6 [file msb0010-0767-sd6.zip › Data Archive Models/STE20_All/data.R]

decision = c( 5, 0.3436223, 2.294133, 0.9, 0.06100772, 2.108601, 0.8998663, 1.476287, 0.9, 0.7828682, 2.596834, 0.9, 0.01021733, 5, 0.8999679, 5, 0.9, 0.01943945, 4.999998, 0.2899181, 5, 0.4647054, 0.9667086, 4.999449, 0.8997553, 0.01, 1.147977, 0.9, 5, 0.1, 0.0894034, 1, 0.8999989, 5, 0.2408762, 0.01, 1, 0.1339056, 9.999391, 5, 0.8999999, 0.03636335, 4.999997, 0.4920124, 1, 0.2696777, 0.2359584, 1.000011, 0.2251908, 0.01, 5, 0.8999994, 1.789826, 0.2359852, 0.6095018, 4.999999, 0.1000003, 5, 0.8999999, 0.07669422, 3.412839, 0.8999979, 1.111034, 0.2439633, 0.3628657, 4.999996, 0.6365077, 4.999998, 0.1, 2.46726, 5, 0.1000058, 1.000028, 0.2401873, 4.934372, 0.7446155, 0.07346805, 4.99999, 0.8993561, 1, 0.4065771, 0.01000027, 1.00002, 0.6094959, 0.01, 5, 0.9, 4.999999, 0.9, 4.999998, 0.2277867, 5, 0.212622, 3.855023, 0.7957917, 0.3271734, 1.210393, 0.9, 0.01644979, 4.591775, 0.1, 0.05732988, 5, 0.9, 1, 0.1222281, 0.04058488, 2.389527, 0.9, 0.04288447, 5, 0.1, 3.982828, 5, 0.8999998, 5, 0.1378138, 0.04162451, 5, 0.9, 5, 0.5167472, 0.04136983, 4.999994, 0.5472331, 5, 0.1, 0.1509989, 5, 0.7463029, 9.999938, 4.999999, 0.7546362, 4.999994, 0.8821667, 5, 0.1353735, 4.999998, 0.2539839, 3.753728, 0.9, 4.755402, 1.729882, 0.1327381, 9.995318, 4.999998, 0.9, 1.657215, 0.8999951, 0.486661, 5, 0.1127206, 5, 0.8999994, 0.01, 1.093319, 0.8930997, 0.3406451, 5, 0.9, 1.416793, 0.8999995, 0.1906988, 4.244443, 0.8999951, 4.999999, 0.5989654, 0.3977467, 1, 0.1, 1.495688, 0.9, 10, 1, 0.1, 1, 0.1000536, 1.000075, 0.9, 4.038176, 0.1, 4.925234, 0.9, 4.999997, 0.1, 4.941801, 0.1000009, 0.01974442, 1, 0.1000005, 1, 0.1, 5, 0.1, 4.991803, 0.1000001, 4.999998, 0.1000133, 1.000002, 0.8999917, 1.00004, 0.1000001, 0.03594049, 3.530276, 0.100898, 2.381152, 0.1, 4.999499, 0.1, 5, 0.1, 5, 0.9, 5, 0.8999999, 4.99992, 0.1654846, 0.01, 4.097258, 0.8999904, 2.150811, 0.6104077, 6.503183, 4.999976, 0.8999334, 5, 0.1019293, 0.1142635, 5, 0.7443577, 0.2576359)
