# Supplementary material for: Phosphoproteomic analyses reveal novel cross-modulation mechanisms between two signaling pathways in yeast
Source: Mol Syst Biol. 2014 Dec 9;10(12):767. doi: 10.15252/msb.20145112 (PMC4300490; doi:10.15252/msb.20145112)
Supplement: Supplementary file 6 [file msb0010-0767-sd6.zip › Data Archive Models/STE20_All/MD-YEAST.csv]

TR:undefined:CellLine	TR:NaCl	TR:a	DA:ALL	DV:DIG1_S126-S127	DV:DIG1_S272	DV:DIG1_S272~T277~S279	DV:DIG1_S395	DV:DIG2_S225	DV:FUS3_S177-T180~Y182	DV:FUS3_T180	DV:GPA1_S199	DV:GPD1_S24~S27	DV:HOG1_T174-Y176	DV:HOG1_T174~Y176	DV:HOT1_S153	DV:PBS2_S248	DV:PBS2_S269	DV:PBS2_S68	DV:PTP2_S258	DV:SKO1_S94~S108~T113	DV:SKO1_T215	DV:SLN1_S833	DV:SSK1_S193~S195	DV:SSK1_S351	DV:SSK2_S53-S54~S57	DV:STE11_S326	DV:STE12_S400	DV:STE20_S192	DV:STE20_S195	DV:STE20_S196~T197	DV:STE20_T170~T172	DV:STE20_T203~T207	DV:STE20_T511	DV:STE20_T573	DV:STE2_S331	DV:STE50_S202
1	1	1	0	0.467271805107	0.457526083911	0.175054968377	0.429868878278	0.5	0.5	0.0495875163735	0.5	0.704131878641	0.201648302172	0.102239655272	0.316194035639	0.0491454566851	0.531167742442	0.5	0.489475141915	0.0250419494765	0.0759128994459	0.557738262904	0.345950635081	0.5	0.245365072851	0.5	0.5	0.5	0.101166356086	0.350554503652	0.498973834085	0.00323119258281	0.393043850157	0.24161863473	0.536738179002	0.253048469788
1	0	1	0	0.467271805107	0.457526083911	0.175054968377	0.429868878278	0.5	0.5	0.0495875163735	0.5	0.704131878641	0.201648302172	0.102239655272	0.316194035639	0.0491454566851	0.531167742442	0.5	0.489475141915	0.0250419494765	0.0759128994459	0.557738262904	0.345950635081	0.5	0.245365072851	0.5	0.5	0.5	0.101166356086	0.350554503652	0.498973834085	0.00323119258281	0.393043850157	0.24161863473	0.536738179002	0.253048469788
1	1	0	0	0.467271805107	0.457526083911	0.175054968377	0.429868878278	0.5	0.5	0.0495875163735	0.5	0.704131878641	0.201648302172	0.102239655272	0.316194035639	0.0491454566851	0.531167742442	0.5	0.489475141915	0.0250419494765	0.0759128994459	0.557738262904	0.345950635081	0.5	0.245365072851	0.5	0.5	0.5	0.101166356086	0.350554503652	0.498973834085	0.00323119258281	0.393043850157	0.24161863473	0.536738179002	0.253048469788
1	1	1	1	0.976599975662	0.57263857758	0.935037956951	0.778761776562	0.085521268606	0.0734799471889	nan	0.748173588743	0.966105888242	0.505770897489	0.99563876898	0.902075684161	0.222059147493	0.467830877644	0.999590354421	0.267615602157	0.961600718101	0.990567598113	0.663336923378	0.878076634891	0.427015120965	0.994303662461	0.290578887628	0.392429637108	0.948074048144	0.506316804298	0.665239691281	0.982751945184	0.807210761807	0.416449790455	0.123820422976	0.692286241561	nan
1	0	1	1	0.991659159815	0.540746988383	0.7703909681	0.69571797018	0.341912201673	0.527007812811	nan	0.619408189903	0.958795844291	0.103791799174	6.07076335401e-06	0.812377784122	0.222992445866	0.352304419283	0.999848483193	0.361889812513	0.212679068941	nan	0.645581539612	0.572614908433	0.333815823645	0.805772156184	0.216473881494	0.561921077262	0.296125181014	0.0824615070171	0.630444820686	0.935974432898	0.416189928571	nan	0.28844457792	0.337023432899	0.0435754110899
1	1	0	1	0.422058900621	0.435540312371	0.223947087998	0.315223341792	0.257104282507	0.0274863933752	0.0234356787019	0.40774783867	0.444123723576	0.494195607359	0.999987890042	0.163034358628	0.0961984067478	0.376845612841	0.489306341819	0.350753169347	0.716461648776	0.997946381824	0.478920698452	0.421743296451	0.489277357257	0.909482642531	0.27413378196	0.315491747484	0.660640714071	0.302126388765	0.162335354979	0.745647830385	0.032197819979	0.416449790455	0.140290634009	0.512730890668	0.245058503892
1	1	1	5	0.980537263749	0.805077556347	nan	0.182699445063	0.895705410831	0.0663718654155	0.885048056601	0.298878761232	0.000967158696095	0.857154489035	0.999992434989	0.503478208269	0.811003037276	0.868272939953	0.0629205850018	0.527089376351	0.674162145324	0.999902027657	0.317353662688	nan	0.535618597746	0.49490053758	0.480172061329	0.848566953069	0.981017444893	0.98661823662	0.40123213527	0.119652675176	0.981707038696	0.5	0.998384424671	nan	0.574661545227
1	0	1	5	0.986365340705	0.808651288168	nan	0.543120990647	0.98020284864	0.698718477066	0.9755624891	nan	0.300357627408	0.62246219813	0.277704974661	0.362907678096	0.83410085285	0.285835745067	0.219969495384	0.767562189954	0.0765324739389	0.47532744212	0.400815878275	nan	0.362246056212	0.192869815547	0.831735839935	0.886453147258	0.785113692299	0.550486740995	0.397859087044	0.408695449546	0.965604455076	0.00631564508159	0.996262310821	nan	0.773599134337
1	1	0	5	0.856998982155	0.844800215593	0.592761930803	0.668126759005	0.427934641373	0.0099937684859	0.108841162674	0.874294454951	0.0153627202437	0.850405218337	0.999992802876	0.496509651757	0.870255945932	0.970167671869	0.613409010747	0.710283328801	0.974518829513	0.999918426474	0.630194799271	0.94795561096	0.767509809249	0.958446033522	0.624583070236	0.571829826697	0.806805230252	0.96063031272	0.609267479476	0.784844890904	0.795984059797	0.859758369514	0.395988099079	0.947999066059	0.586037846893
1	1	1	10	0.216611349297	0.910683351377	0.565661989048	0.454940746276	0.66303393626	0.0296792638962	0.838633667006	0.996059632737	0.000424591831687	0.966041890565	0.999707550968	0.957167146121	0.817413484804	0.921064445279	nan	0.944780755063	0.968107275219	0.999751943398	0.424389112033	0.979959475104	0.846712607765	0.927912976448	0.781395100603	0.220198274741	0.747713831473	0.984459405844	0.686078565346	0.741928419843	0.994811821938	nan	0.739955135644	0.00271775817721	0.685951717352
1	0	1	10	0.209405015295	0.827392648474	0.429752234432	0.740716088958	0.915468662393	0.891613309764	0.915282435884	0.848276183306	0.282732252361	0.572302310587	0.240356083086	0.943437481466	0.858980110861	0.706076328583	nan	0.964075076657	0.167244463045	0.372802542384	0.520644369568	0.228278097716	0.541078603941	0.265827898496	0.969470732569	0.640494506577	0.768068064632	0.444192771989	0.394483866369	0.662762392681	0.806698381034	nan	0.594323734364	0.00141107968528	0.575221755572
1	1	0	10	0.795630066394	0.809236185751	0.363674868408	0.382271484705	0.452007828643	0.155786249079	0.0266725418153	0.87975208836	0.00368204106219	0.925581422871	0.999446796214	0.58895403119	0.627987794623	0.950301602787	0.272091389582	0.715406007229	0.916811863933	0.999821006294	0.560755653811	0.96285362265	0.746027496304	0.911845043219	0.447024807469	0.521953381789	0.122136998047	0.876825822222	0.589981067713	0.501025113979	0.667322663571	0.910652346729	0.701634517577	0.856481303075	0.718052629269
1	1	1	20	0.951427708305	0.387368483173	0.633475633089	0.550274828774	0.871954902336	0.24085411168	0.797549646312	nan	0.2576575132	0.806624817762	0.959162652334	0.68536462361	0.929082821925	0.27406585948	0.998108049406	0.533415274758	0.705561991499	0.998288836769	0.281731129485	0.638850760125	0.290365677414	0.700098882265	0.711768036307	0.771111156925	0.427439922788	0.622402415683	0.712027696741	0.276917703662	0.0958412576856	0.996700954752	0.996042582935	0.000195184934207	0.72317738683
1	0	1	20	0.979358952579	0.18457039719	0.755203321743	0.956869456345	0.894485744904	0.991238295524	0.996552246822	0.144178286611	0.552929754452	0.316327651911	0.173029706117	0.609135499692	0.635680729115	0.11434099879	0.996974581775	0.510415254038	0.0178388107609	0.168325119966	0.44357871847	0.0401359124938	0.126529855947	0.242070885259	0.991644881034	0.877938491379	0.0732372238324	0.526243786839	0.627848764674	0.287411632238	0.75308969849	0.996901738622	0.990903238861	0.00209541713431	0.431228658691
1	1	0	20	0.525409667308	0.57751441002	0.335953044147	0.268501754093	0.213673901763	0.257994943282	0.0116576694422	0.626943068311	0.157717968896	0.514158252055	0.908320299847	0.419690469389	0.122992878599	0.808414826912	0.556618977495	0.460026729909	0.723861774529	0.994222853854	0.39155271545	0.946648947972	0.47961595256	0.786719126459	0.168907403304	0.235936283448	0.0917445132192	0.195539960108	0.394483866369	0.535810496999	0.144813352739	0.870531617212	0.362888459554	0.609370058728	0.435485342995
1	1	1	45	0.221081595177	0.133369412524	0.819550580309	0.96186260956	0.880679513197	0.935363525115	0.992345241463	0.168762846198	0.91770626689	0.482097443871	0.329171942365	nan	0.48453142532	0.348222313704	0.349747248027	0.794038076273	nan	0.385791062697	0.679305548235	0.256419849995	0.596170509128	0.313268992623	0.994918955869	0.152965405104	0.317118071634	0.722501869702	0.630444820686	0.48554097047	0.41336301114	0.999017610081	0.980093895079	0.0129976634922	nan
1	0	1	45	0.17040391128	0.0611080176061	0.670808778477	0.988980708446	0.905989095917	0.938178217645	0.998047159837	0.227762847396	0.651191495845	0.146302769872	0.247448592785	nan	0.515233011144	0.194728981254	0.214982681032	0.434100362578	nan	0.0948172690878	0.452535170866	0.0124901846072	0.277118070373	0.402623997429	0.993764675343	0.0183341704213	0.115185848924	0.493643042058	0.707846495652	0.666983201121	0.577378227337	0.998063516546	0.954087246832	0.0124601173347	nan
1	1	0	45	0.473928411579	0.430248823648	0.300135215421	0.318681296371	0.291610034856	0.905382250929	0.000325407065404	0.455832562501	0.799902079548	0.227330644288	0.646607706237	0.18267152372	0.0398228249693	0.272117275253	0.505304853168	0.472157088678	0.291263938966	0.5	0.464334203767	0.61003454555	0.70924133851	0.505073590671	0.256179864417	0.424331076193	0.370448712377	0.0568807885306	0.137398038251	0.430363188757	0.00274739277795	0.424215490908	0.179527342246	0.487104977914	0.5
