# Supplementary material for: Phosphoproteomic analyses reveal novel cross-modulation mechanisms between two signaling pathways in yeast
Source: Mol Syst Biol. 2014 Dec 9;10(12):767. doi: 10.15252/msb.20145112 (PMC4300490; doi:10.15252/msb.20145112)
Supplement: Supplementary file 6 [file msb0010-0767-sd6.zip › Data Archive Models/STE20_All/params.csv]

names "values"
1 "FUS3_T180_n_DIG2_S225" 5
2 "FUS3_T180_k_DIG2_S225" 0.3436223
3 "FUS3_S177-T180~Y182_n_DIG2_S225" 2.294133
4 "FUS3_S177-T180~Y182_k_DIG2_S225" 0.9
5 "tau_DIG2_S225" 0.06100772
6 "SHO1_n_STE20_S192" 2.108601
7 "SHO1_k_STE20_S192" 0.8998663
8 "b-STE4_n_STE20_S192" 1.476287
9 "b-STE4_k_STE20_S192" 0.9
10 "tau_STE20_S192" 0.7828682
11 "SLN1_S833_n_YPD1" 2.596834
12 "SLN1_S833_k_YPD1" 0.9
13 "tau_YPD1" 0.01021733
14 "FUS3_T180_n_DIG1_S395" 5
15 "FUS3_T180_k_DIG1_S395" 0.8999679
16 "FUS3_S177-T180~Y182_n_DIG1_S395" 5
17 "FUS3_S177-T180~Y182_k_DIG1_S395" 0.9
18 "tau_DIG1_S395" 0.01943945
19 "FUS3_T180_n_DIG1_S126-S127" 4.999998
20 "FUS3_T180_k_DIG1_S126-S127" 0.2899181
21 "FUS3_S177-T180~Y182_n_DIG1_S126-S127" 5
22 "FUS3_S177-T180~Y182_k_DIG1_S126-S127" 0.4647054
23 "tau_DIG1_S126-S127" 0.9667086
24 "NaCl_n_SHO1" 4.999449
25 "NaCl_k_SHO1" 0.8997553
26 "tau_SHO1" 0.01
27 "SHO1_n_STE20_T511" 1.147977
28 "SHO1_k_STE20_T511" 0.9
29 "b-STE4_n_STE20_T511" 5
30 "b-STE4_k_STE20_T511" 0.1
31 "tau_STE20_T511" 0.0894034
32 "a_n_STE2r" 1
33 "a_k_STE2r" 0.8999989
34 "STE2_S331_n_STE2r" 5
35 "STE2_S331_k_STE2r" 0.2408762
36 "tau_STE2r" 0.01
37 "YPD1_n_SSK1_S193~S195" 1
38 "YPD1_k_SSK1_S193~S195" 0.1339056
39 "tau_SSK1_S193~S195" 9.999391
40 "STE2r_n_STE2_S331" 5
41 "STE2r_k_STE2_S331" 0.8999999
42 "tau_STE2_S331" 0.03636335
43 "FUS3_T180_n_DIG1_S272" 4.999997
44 "FUS3_T180_k_DIG1_S272" 0.4920124
45 "FUS3_S177-T180~Y182_n_DIG1_S272" 1
46 "FUS3_S177-T180~Y182_k_DIG1_S272" 0.2696777
47 "tau_DIG1_S272" 0.2359584
48 "YPD1_n_SSK1_S351" 1.000011
49 "YPD1_k_SSK1_S351" 0.2251908
50 "tau_SSK1_S351" 0.01
51 "SHO1_n_STE20_T203~T207" 5
52 "SHO1_k_STE20_T203~T207" 0.8999994
53 "b-STE4_n_STE20_T203~T207" 1.789826
54 "b-STE4_k_STE20_T203~T207" 0.2359852
55 "tau_STE20_T203~T207" 0.6095018
56 "STE11_S326_n_STEcomplex" 4.999999
57 "STE11_S326_k_STEcomplex" 0.1000003
58 "STE50_S202_n_STEcomplex" 5
59 "STE50_S202_k_STEcomplex" 0.8999999
60 "tau_STEcomplex" 0.07669422
61 "SHO1_n_STE20_S195" 3.412839
62 "SHO1_k_STE20_S195" 0.8999979
63 "b-STE4_n_STE20_S195" 1.111034
64 "b-STE4_k_STE20_S195" 0.2439633
65 "tau_STE20_S195" 0.3628657
66 "SSK1_S193~S195_n_SSK2_S53-S54~S57" 4.999996
67 "SSK1_S193~S195_k_SSK2_S53-S54~S57" 0.6365077
68 "SSK1_S351_n_SSK2_S53-S54~S57" 4.999998
69 "SSK1_S351_k_SSK2_S53-S54~S57" 0.1
70 "tau_SSK2_S53-S54~S57" 2.46726
71 "PBS2_S68_n_NBP2" 5
72 "PBS2_S68_k_NBP2" 0.1000058
73 "PBS2_S248_n_NBP2" 1.000028
74 "PBS2_S248_k_NBP2" 0.2401873
75 "PBS2_S269_n_NBP2" 4.934372
76 "PBS2_S269_k_NBP2" 0.7446155
77 "tau_NBP2" 0.07346805
78 "SHO1_n_STE20_T170~T172" 4.99999
79 "SHO1_k_STE20_T170~T172" 0.8993561
80 "b-STE4_n_STE20_T170~T172" 1
81 "b-STE4_k_STE20_T170~T172" 0.4065771
82 "tau_STE20_T170~T172" 0.01000027
83 "NaCl_n_SLN1_S833" 1.00002
84 "NaCl_k_SLN1_S833" 0.6094959
85 "tau_SLN1_S833" 0.01
86 "PBS2_S68_n_HOG1_T174-Y176" 5
87 "PBS2_S68_k_HOG1_T174-Y176" 0.9
88 "PBS2_S248_n_HOG1_T174-Y176" 4.999999
89 "PBS2_S248_k_HOG1_T174-Y176" 0.9
90 "PTC1_n_HOG1_T174-Y176" 4.999998
91 "PTC1_k_HOG1_T174-Y176" 0.2277867
92 "PTP2_S258_n_HOG1_T174-Y176" 5
93 "PTP2_S258_k_HOG1_T174-Y176" 0.212622
94 "PBS2_S269_n_HOG1_T174-Y176" 3.855023
95 "PBS2_S269_k_HOG1_T174-Y176" 0.7957917
96 "tau_HOG1_T174-Y176" 0.3271734
97 "STE2r_n_GPA1_S199" 1.210393
98 "STE2r_k_GPA1_S199" 0.9
99 "tau_GPA1_S199" 0.01644979
100 "STE7_n_FUS3_T180" 4.591775
101 "STE7_k_FUS3_T180" 0.1
102 "tau_FUS3_T180" 0.05732988
103 "HOG1_T174-Y176_n_HOT1_S153" 5
104 "HOG1_T174-Y176_k_HOT1_S153" 0.9
105 "HOG1_T174~Y176_n_HOT1_S153" 1
106 "HOG1_T174~Y176_k_HOT1_S153" 0.1222281
107 "tau_HOT1_S153" 0.04058488
108 "STE7_n_FUS3_S177-T180~Y182" 2.389527
109 "STE7_k_FUS3_S177-T180~Y182" 0.9
110 "tau_FUS3_S177-T180~Y182" 0.04288447
111 "y-STE18_n_b-STE4" 5
112 "y-STE18_k_b-STE4" 0.1
113 "tau_b-STE4" 3.982828
114 "SHO1_n_STE20_S196~T197" 5
115 "SHO1_k_STE20_S196~T197" 0.8999998
116 "b-STE4_n_STE20_S196~T197" 5
117 "b-STE4_k_STE20_S196~T197" 0.1378138
118 "tau_STE20_S196~T197" 0.04162451
119 "STEcomplex_n_PBS2_S68" 5
120 "STEcomplex_k_PBS2_S68" 0.9
121 "SSK2_S53-S54~S57_n_PBS2_S68" 5
122 "SSK2_S53-S54~S57_k_PBS2_S68" 0.5167472
123 "tau_PBS2_S68" 0.04136983
124 "SHO1_n_STE20_T573" 4.999994
125 "SHO1_k_STE20_T573" 0.5472331
126 "b-STE4_n_STE20_T573" 5
127 "b-STE4_k_STE20_T573" 0.1
128 "tau_STE20_T573" 0.1509989
129 "GPA1_S199_n_y-STE18" 5
130 "GPA1_S199_k_y-STE18" 0.7463029
131 "tau_y-STE18" 9.999938
132 "PBS2_S68_n_HOG1_T174~Y176" 4.999999
133 "PBS2_S68_k_HOG1_T174~Y176" 0.7546362
134 "PBS2_S248_n_HOG1_T174~Y176" 4.999994
135 "PBS2_S248_k_HOG1_T174~Y176" 0.8821667
136 "PTC1_n_HOG1_T174~Y176" 5
137 "PTC1_k_HOG1_T174~Y176" 0.1353735
138 "PTP2_S258_n_HOG1_T174~Y176" 4.999998
139 "PTP2_S258_k_HOG1_T174~Y176" 0.2539839
140 "PBS2_S269_n_HOG1_T174~Y176" 3.753728
141 "PBS2_S269_k_HOG1_T174~Y176" 0.9
142 "tau_HOG1_T174~Y176" 4.755402
143 "STE5_n_STE7" 1.729882
144 "STE5_k_STE7" 0.1327381
145 "tau_STE7" 9.995318
146 "STEcomplex_n_PBS2_S248" 4.999998
147 "STEcomplex_k_PBS2_S248" 0.9
148 "SSK2_S53-S54~S57_n_PBS2_S248" 1.657215
149 "SSK2_S53-S54~S57_k_PBS2_S248" 0.8999951
150 "tau_PBS2_S248" 0.486661
151 "STEcomplex_n_STE5" 5
152 "STEcomplex_k_STE5" 0.1127206
153 "b-STE4_n_STE5" 5
154 "b-STE4_k_STE5" 0.8999994
155 "tau_STE5" 0.01
156 "NBP2_n_PTC1" 1.093319
157 "NBP2_k_PTC1" 0.8930997
158 "tau_PTC1" 0.3406451
159 "HOG1_T174-Y176_n_PTP2_S258" 5
160 "HOG1_T174-Y176_k_PTP2_S258" 0.9
161 "HOG1_T174~Y176_n_PTP2_S258" 1.416793
162 "HOG1_T174~Y176_k_PTP2_S258" 0.8999995
163 "tau_PTP2_S258" 0.1906988
164 "STEcomplex_n_PBS2_S269" 4.244443
165 "STEcomplex_k_PBS2_S269" 0.8999951
166 "SSK2_S53-S54~S57_n_PBS2_S269" 4.999999
167 "SSK2_S53-S54~S57_k_PBS2_S269" 0.5989654
168 "tau_PBS2_S269" 0.3977467
169 "FUS3_T180_n_DIG1_S272~T277~S279" 1
170 "FUS3_T180_k_DIG1_S272~T277~S279" 0.1
171 "FUS3_S177-T180~Y182_n_DIG1_S272~T277~S279" 1.495688
172 "FUS3_S177-T180~Y182_k_DIG1_S272~T277~S279" 0.9
173 "tau_DIG1_S272~T277~S279" 10
174 "STE20_S192_n_STE11_S326" 1
175 "STE20_S192_k_STE11_S326" 0.1
176 "STE20_T511_n_STE11_S326" 1
177 "STE20_T511_k_STE11_S326" 0.1000536
178 "STE20_T203~T207_n_STE11_S326" 1.000075
179 "STE20_T203~T207_k_STE11_S326" 0.9
180 "STE20_S195_n_STE11_S326" 4.038176
181 "STE20_S195_k_STE11_S326" 0.1
182 "STE20_T170~T172_n_STE11_S326" 4.925234
183 "STE20_T170~T172_k_STE11_S326" 0.9
184 "STE20_S196~T197_n_STE11_S326" 4.999997
185 "STE20_S196~T197_k_STE11_S326" 0.1
186 "STE20_T573_n_STE11_S326" 4.941801
187 "STE20_T573_k_STE11_S326" 0.1000009
188 "tau_STE11_S326" 0.01974442
189 "STE20_S192_n_STE50_S202" 1
190 "STE20_S192_k_STE50_S202" 0.1000005
191 "STE20_T511_n_STE50_S202" 1
192 "STE20_T511_k_STE50_S202" 0.1
193 "STE20_T203~T207_n_STE50_S202" 5
194 "STE20_T203~T207_k_STE50_S202" 0.1
195 "STE20_S195_n_STE50_S202" 4.991803
196 "STE20_S195_k_STE50_S202" 0.1000001
197 "STE20_T170~T172_n_STE50_S202" 4.999998
198 "STE20_T170~T172_k_STE50_S202" 0.1000133
199 "STE20_S196~T197_n_STE50_S202" 1.000002
200 "STE20_S196~T197_k_STE50_S202" 0.8999917
201 "STE20_T573_n_STE50_S202" 1.00004
202 "STE20_T573_k_STE50_S202" 0.1000001
203 "tau_STE50_S202" 0.03594049
204 "DIG2_S225_n_STE12_S400" 3.530276
205 "DIG2_S225_k_STE12_S400" 0.100898
206 "DIG1_S395_n_STE12_S400" 2.381152
207 "DIG1_S395_k_STE12_S400" 0.1
208 "DIG1_S126-S127_n_STE12_S400" 4.999499
209 "DIG1_S126-S127_k_STE12_S400" 0.1
210 "DIG1_S272_n_STE12_S400" 5
211 "DIG1_S272_k_STE12_S400" 0.1
212 "FUS3_T180_n_STE12_S400" 5
213 "FUS3_T180_k_STE12_S400" 0.9
214 "FUS3_S177-T180~Y182_n_STE12_S400" 5
215 "FUS3_S177-T180~Y182_k_STE12_S400" 0.8999999
216 "DIG1_S272~T277~S279_n_STE12_S400" 4.99992
217 "DIG1_S272~T277~S279_k_STE12_S400" 0.1654846
218 "tau_STE12_S400" 0.01
219 "HOG1_T174-Y176_n_SKO1_T215" 4.097258
220 "HOG1_T174-Y176_k_SKO1_T215" 0.8999904
221 "HOG1_T174~Y176_n_SKO1_T215" 2.150811
222 "HOG1_T174~Y176_k_SKO1_T215" 0.6104077
223 "tau_SKO1_T215" 6.503183
224 "HOG1_T174-Y176_n_SKO1_S94~S108~T113" 4.999976
225 "HOG1_T174-Y176_k_SKO1_S94~S108~T113" 0.8999334
226 "HOG1_T174~Y176_n_SKO1_S94~S108~T113" 5
227 "HOG1_T174~Y176_k_SKO1_S94~S108~T113" 0.1019293
228 "tau_SKO1_S94~S108~T113" 0.1142635
229 "HOT1_S153_n_GPD1_S24~S27" 5
230 "HOT1_S153_k_GPD1_S24~S27" 0.7443577
231 "tau_GPD1_S24~S27" 0.2576359
