# Supplementary material for: Phosphoproteomic analyses reveal novel cross-modulation mechanisms between two signaling pathways in yeast
Source: Mol Syst Biol. 2014 Dec 9;10(12):767. doi: 10.15252/msb.20145112 (PMC4300490; doi:10.15252/msb.20145112)
Supplement: Supplementary file 6 [file msb0010-0767-sd6.zip › Data Archive Models/STE20_All/PKN-YEAST.sif]

DIG2_S225 -1 STE12_S400
STE20_S192 1 STE11_S326
STE20_S192 1 STE50_S202
YPD1 1 SSK1_S193~S195
YPD1 1 SSK1_S351
NaCl 1 SHO1
NaCl -1 SLN1_S833
DIG1_S395 -1 STE12_S400
a 1 STE2r
DIG1_S126-S127 -1 STE12_S400
SHO1 1 STE20_T203~T207
SHO1 1 STE20_S192
SHO1 1 STE20_S196~T197
SHO1 1 STE20_T511
SHO1 1 STE20_T573
SHO1 1 STE20_T170~T172
SHO1 1 STE20_S195
STE20_T511 1 STE11_S326
STE20_T511 1 STE50_S202
STE2r 1 STE2_S331
STE2r 1 GPA1_S199
SSK1_S193~S195 -1 SSK2_S53-S54~S57
STE2_S331 -1 STE2r
DIG1_S272 -1 STE12_S400
SSK1_S351 -1 SSK2_S53-S54~S57
STE20_T203~T207 1 STE11_S326
STE20_T203~T207 1 STE50_S202
STEcomplex 1 PBS2_S68
STEcomplex 1 PBS2_S269
STEcomplex 1 PBS2_S248
STEcomplex 1 STE5
STE20_S195 1 STE11_S326
STE20_S195 1 STE50_S202
SSK2_S53-S54~S57 1 PBS2_S68
SSK2_S53-S54~S57 1 PBS2_S269
SSK2_S53-S54~S57 1 PBS2_S248
NBP2 1 PTC1
STE20_T170~T172 1 STE11_S326
STE20_T170~T172 1 STE50_S202
SLN1_S833 1 YPD1
HOG1_T174-Y176 1 HOT1_S153
HOG1_T174-Y176 1 SKO1_T215
HOG1_T174-Y176 1 SKO1_S94~S108~T113
HOG1_T174-Y176 1 PTP2_S258
GPA1_S199 1 y-STE18
FUS3_T180 -1 DIG2_S225
FUS3_T180 -1 DIG1_S395
FUS3_T180 1 STE12_S400
FUS3_T180 -1 DIG1_S272
FUS3_T180 -1 DIG1_S126-S127
FUS3_T180 -1 DIG1_S272~T277~S279
HOT1_S153 1 GPD1_S24~S27
FUS3_S177-T180~Y182 -1 DIG2_S225
FUS3_S177-T180~Y182 -1 DIG1_S395
FUS3_S177-T180~Y182 1 STE12_S400
FUS3_S177-T180~Y182 -1 DIG1_S272
FUS3_S177-T180~Y182 -1 DIG1_S126-S127
FUS3_S177-T180~Y182 -1 DIG1_S272~T277~S279
b-STE4 1 STE20_T203~T207
b-STE4 1 STE20_S192
b-STE4 1 STE20_S196~T197
b-STE4 1 STE20_T511
b-STE4 1 STE20_T573
b-STE4 1 STE20_T170~T172
b-STE4 1 STE20_S195
b-STE4 1 STE5
STE20_S196~T197 1 STE11_S326
STE20_S196~T197 1 STE50_S202
PBS2_S68 1 HOG1_T174~Y176
PBS2_S68 1 HOG1_T174-Y176
PBS2_S68 -1 NBP2
STE20_T573 1 STE11_S326
STE20_T573 1 STE50_S202
y-STE18 1 b-STE4
HOG1_T174~Y176 1 HOT1_S153
HOG1_T174~Y176 1 SKO1_T215
HOG1_T174~Y176 1 SKO1_S94~S108~T113
HOG1_T174~Y176 1 PTP2_S258
STE7 1 FUS3_S177-T180~Y182
STE7 1 FUS3_T180
PBS2_S248 1 HOG1_T174~Y176
PBS2_S248 1 HOG1_T174-Y176
PBS2_S248 -1 NBP2
STE5 1 STE7
PTC1 -1 HOG1_T174~Y176
PTC1 -1 HOG1_T174-Y176
PTP2_S258 -1 HOG1_T174~Y176
PTP2_S258 -1 HOG1_T174-Y176
PBS2_S269 1 HOG1_T174~Y176
PBS2_S269 1 HOG1_T174-Y176
PBS2_S269 -1 NBP2
DIG1_S272~T277~S279 -1 STE12_S400
and1 1 STEcomplex
STE11_S326 1 and1
STE50_S202 1 and1
