# Supplementary material for: Phosphoproteomic analyses reveal novel cross-modulation mechanisms between two signaling pathways in yeast
Source: Mol Syst Biol. 2014 Dec 9;10(12):767. doi: 10.15252/msb.20145112 (PMC4300490; doi:10.15252/msb.20145112)
Supplement: Supplementary file 6 [file msb0010-0767-sd6.zip › Data Archive Models/STE20_All_HOG1_GPD1/data.R]

decision = c( 5, 0.5289453, 4.964491, 0.3219138, 4.999991, 0.9, 1.696537, 1.000002, 0.1000022, 3.039129, 0.8999999, 5, 0.8999874, 1.235335, 0.8331431, 2.108269, 0.2986205, 4.999997, 0.8999982, 1.246073, 1, 0.177661, 4.999793, 0.8999988, 5, 0.9, 1.418127, 0.1000011, 4.277627, 0.2506632, 4.90612, 0.8835954, 1.600166, 5, 0.9, 1, 0.1000002, 0.02581956, 2.207967, 0.898249, 4.999983, 0.1839732, 1.547661, 1, 0.1, 0.01, 5, 0.9, 4.999999, 0.9, 0.02177549, 1.000212, 0.8981005, 2.096695, 0.5214585, 1.411366, 4.766469, 0.8999995, 0.01, 1, 0.1, 5, 0.100004, 0.08517246, 1, 0.8999998, 4.999948, 0.230586, 0.01, 1, 0.1000001, 0.01807489, 4.999946, 0.899794, 0.03659862, 5, 0.1000004, 5, 0.4307, 0.2904701, 1.000017, 0.5409475, 0.01000178, 5, 0.9, 4.999782, 0.1443816, 0.7481788, 4.999993, 0.7750971, 5, 0.6889038, 0.02261574, 3.737418, 0.9, 5, 0.1362599, 0.3670489, 1.912481, 0.8458636, 4.988838, 0.1, 2.800399, 3.089081, 0.9, 1, 0.1314301, 1, 0.1, 1.221109, 4.999969, 0.8992488, 1, 0.1953672, 0.01009954, 5, 0.1015931, 0.01, 1.689202, 0.538454, 0.01890435, 1, 0.1181801, 0.6160179, 5, 0.9, 1, 0.8998948, 0.04968758, 4.999999, 0.1329691, 9.996386, 1, 0.7948216, 1.812613, 4.999821, 0.9, 4.999902, 0.117019, 0.04736281, 4.999991, 0.9, 5, 0.5754046, 0.03964925, 4.999938, 0.7508982, 5, 0.1000009, 0.1773423, 4.999993, 0.7250822, 9.999998, 1.681116, 0.4726954, 0.05617597, 4.999917, 0.303912, 4.999958, 0.5989396, 0.5439654, 4.999809, 0.2206099, 2.034678, 0.5825931, 0.1457495, 1.246552, 0.9, 0.8844062, 1.605557, 0.8902112, 4.999964, 0.8999933, 0.07871725, 2.102639, 0.6307536, 5, 0.6464023, 0.7061991, 2.350258, 0.8999988, 4.999981, 0.1000002, 0.8922573, 4.999997, 0.8999979, 5, 0.8999999, 5, 0.7800233, 1.000001, 0.9, 5, 0.9, 4.99405, 0.9, 4.99311, 0.1, 0.02168094, 1.000025, 0.9, 4.996217, 0.8999997, 4.999903, 0.8999907, 1, 0.844847, 1, 0.1000012, 5, 0.8988928, 1, 0.8999984, 0.0373911, 4.999979, 0.1, 4.999984, 0.5161465, 5, 0.1, 1.000001, 0.1, 5, 0.8999998, 4.999984, 0.9, 4.99906, 0.1000311, 0.06470307, 5, 0.9, 4.999974, 0.1243065, 9.647573, 4.999088, 0.8998019, 5, 0.1784231, 0.1143554)
239
