# Supplementary material for: Phosphoproteomic analyses reveal novel cross-modulation mechanisms between two signaling pathways in yeast
Source: Mol Syst Biol. 2014 Dec 9;10(12):767. doi: 10.15252/msb.20145112 (PMC4300490; doi:10.15252/msb.20145112)
Supplement: Supplementary file 6 [file msb0010-0767-sd6.zip › Data Archive Models/STE20_All_HOG1_GPD1/params.csv]

names "values"
1 "HOG1_T174~Y176_n_GPD1_S24~S27" 5
2 "HOG1_T174~Y176_k_GPD1_S24~S27" 0.5289453
3 "HOG1_T174-Y176_n_GPD1_S24~S27" 4.964491
4 "HOG1_T174-Y176_k_GPD1_S24~S27" 0.3219138
5 "HOT1_S153_n_GPD1_S24~S27" 4.999991
6 "HOT1_S153_k_GPD1_S24~S27" 0.9
7 "tau_GPD1_S24~S27" 1.696537
8 "GPD1_S24~S27_n_HOG1_T174~Y176" 1.000002
9 "GPD1_S24~S27_k_HOG1_T174~Y176" 0.1000022
10 "PBS2_S68_n_HOG1_T174~Y176" 3.039129
11 "PBS2_S68_k_HOG1_T174~Y176" 0.8999999
12 "PBS2_S248_n_HOG1_T174~Y176" 5
13 "PBS2_S248_k_HOG1_T174~Y176" 0.8999874
14 "PTC1_n_HOG1_T174~Y176" 1.235335
15 "PTC1_k_HOG1_T174~Y176" 0.8331431
16 "PTP2_S258_n_HOG1_T174~Y176" 2.108269
17 "PTP2_S258_k_HOG1_T174~Y176" 0.2986205
18 "PBS2_S269_n_HOG1_T174~Y176" 4.999997
19 "PBS2_S269_k_HOG1_T174~Y176" 0.8999982
20 "tau_HOG1_T174~Y176" 1.246073
21 "GPD1_S24~S27_n_HOG1_T174-Y176" 1
22 "GPD1_S24~S27_k_HOG1_T174-Y176" 0.177661
23 "PBS2_S68_n_HOG1_T174-Y176" 4.999793
24 "PBS2_S68_k_HOG1_T174-Y176" 0.8999988
25 "PBS2_S248_n_HOG1_T174-Y176" 5
26 "PBS2_S248_k_HOG1_T174-Y176" 0.9
27 "PTC1_n_HOG1_T174-Y176" 1.418127
28 "PTC1_k_HOG1_T174-Y176" 0.1000011
29 "PTP2_S258_n_HOG1_T174-Y176" 4.277627
30 "PTP2_S258_k_HOG1_T174-Y176" 0.2506632
31 "PBS2_S269_n_HOG1_T174-Y176" 4.90612
32 "PBS2_S269_k_HOG1_T174-Y176" 0.8835954
33 "tau_HOG1_T174-Y176" 1.600166
34 "FUS3_T180_n_DIG2_S225" 5
35 "FUS3_T180_k_DIG2_S225" 0.9
36 "FUS3_S177-T180~Y182_n_DIG2_S225" 1
37 "FUS3_S177-T180~Y182_k_DIG2_S225" 0.1000002
38 "tau_DIG2_S225" 0.02581956
39 "SHO1_n_STE20_S192" 2.207967
40 "SHO1_k_STE20_S192" 0.898249
41 "b-STE4_n_STE20_S192" 4.999983
42 "b-STE4_k_STE20_S192" 0.1839732
43 "tau_STE20_S192" 1.547661
44 "SLN1_S833_n_YPD1" 1
45 "SLN1_S833_k_YPD1" 0.1
46 "tau_YPD1" 0.01
47 "FUS3_T180_n_DIG1_S395" 5
48 "FUS3_T180_k_DIG1_S395" 0.9
49 "FUS3_S177-T180~Y182_n_DIG1_S395" 4.999999
50 "FUS3_S177-T180~Y182_k_DIG1_S395" 0.9
51 "tau_DIG1_S395" 0.02177549
52 "FUS3_T180_n_DIG1_S126-S127" 1.000212
53 "FUS3_T180_k_DIG1_S126-S127" 0.8981005
54 "FUS3_S177-T180~Y182_n_DIG1_S126-S127" 2.096695
55 "FUS3_S177-T180~Y182_k_DIG1_S126-S127" 0.5214585
56 "tau_DIG1_S126-S127" 1.411366
57 "NaCl_n_SHO1" 4.766469
58 "NaCl_k_SHO1" 0.8999995
59 "tau_SHO1" 0.01
60 "SHO1_n_STE20_T511" 1
61 "SHO1_k_STE20_T511" 0.1
62 "b-STE4_n_STE20_T511" 5
63 "b-STE4_k_STE20_T511" 0.100004
64 "tau_STE20_T511" 0.08517246
65 "a_n_STE2r" 1
66 "a_k_STE2r" 0.8999998
67 "STE2_S331_n_STE2r" 4.999948
68 "STE2_S331_k_STE2r" 0.230586
69 "tau_STE2r" 0.01
70 "YPD1_n_SSK1_S193~S195" 1
71 "YPD1_k_SSK1_S193~S195" 0.1000001
72 "tau_SSK1_S193~S195" 0.01807489
73 "STE2r_n_STE2_S331" 4.999946
74 "STE2r_k_STE2_S331" 0.899794
75 "tau_STE2_S331" 0.03659862
76 "FUS3_T180_n_DIG1_S272" 5
77 "FUS3_T180_k_DIG1_S272" 0.1000004
78 "FUS3_S177-T180~Y182_n_DIG1_S272" 5
79 "FUS3_S177-T180~Y182_k_DIG1_S272" 0.4307
80 "tau_DIG1_S272" 0.2904701
81 "YPD1_n_SSK1_S351" 1.000017
82 "YPD1_k_SSK1_S351" 0.5409475
83 "tau_SSK1_S351" 0.01000178
84 "SHO1_n_STE20_T203~T207" 5
85 "SHO1_k_STE20_T203~T207" 0.9
86 "b-STE4_n_STE20_T203~T207" 4.999782
87 "b-STE4_k_STE20_T203~T207" 0.1443816
88 "tau_STE20_T203~T207" 0.7481788
89 "STE11_S326_n_STEcomplex" 4.999993
90 "STE11_S326_k_STEcomplex" 0.7750971
91 "STE50_S202_n_STEcomplex" 5
92 "STE50_S202_k_STEcomplex" 0.6889038
93 "tau_STEcomplex" 0.02261574
94 "SHO1_n_STE20_S195" 3.737418
95 "SHO1_k_STE20_S195" 0.9
96 "b-STE4_n_STE20_S195" 5
97 "b-STE4_k_STE20_S195" 0.1362599
98 "tau_STE20_S195" 0.3670489
99 "SSK1_S193~S195_n_SSK2_S53-S54~S57" 1.912481
100 "SSK1_S193~S195_k_SSK2_S53-S54~S57" 0.8458636
101 "SSK1_S351_n_SSK2_S53-S54~S57" 4.988838
102 "SSK1_S351_k_SSK2_S53-S54~S57" 0.1
103 "tau_SSK2_S53-S54~S57" 2.800399
104 "PBS2_S68_n_NBP2" 3.089081
105 "PBS2_S68_k_NBP2" 0.9
106 "PBS2_S248_n_NBP2" 1
107 "PBS2_S248_k_NBP2" 0.1314301
108 "PBS2_S269_n_NBP2" 1
109 "PBS2_S269_k_NBP2" 0.1
110 "tau_NBP2" 1.221109
111 "SHO1_n_STE20_T170~T172" 4.999969
112 "SHO1_k_STE20_T170~T172" 0.8992488
113 "b-STE4_n_STE20_T170~T172" 1
114 "b-STE4_k_STE20_T170~T172" 0.1953672
115 "tau_STE20_T170~T172" 0.01009954
116 "NaCl_n_SLN1_S833" 5
117 "NaCl_k_SLN1_S833" 0.1015931
118 "tau_SLN1_S833" 0.01
119 "STE2r_n_GPA1_S199" 1.689202
120 "STE2r_k_GPA1_S199" 0.538454
121 "tau_GPA1_S199" 0.01890435
122 "STE7_n_FUS3_T180" 1
123 "STE7_k_FUS3_T180" 0.1181801
124 "tau_FUS3_T180" 0.6160179
125 "HOG1_T174~Y176_n_HOT1_S153" 5
126 "HOG1_T174~Y176_k_HOT1_S153" 0.9
127 "HOG1_T174-Y176_n_HOT1_S153" 1
128 "HOG1_T174-Y176_k_HOT1_S153" 0.8998948
129 "tau_HOT1_S153" 0.04968758
130 "STE7_n_FUS3_S177-T180~Y182" 4.999999
131 "STE7_k_FUS3_S177-T180~Y182" 0.1329691
132 "tau_FUS3_S177-T180~Y182" 9.996386
133 "y-STE18_n_b-STE4" 1
134 "y-STE18_k_b-STE4" 0.7948216
135 "tau_b-STE4" 1.812613
136 "SHO1_n_STE20_S196~T197" 4.999821
137 "SHO1_k_STE20_S196~T197" 0.9
138 "b-STE4_n_STE20_S196~T197" 4.999902
139 "b-STE4_k_STE20_S196~T197" 0.117019
140 "tau_STE20_S196~T197" 0.04736281
141 "STEcomplex_n_PBS2_S68" 4.999991
142 "STEcomplex_k_PBS2_S68" 0.9
143 "SSK2_S53-S54~S57_n_PBS2_S68" 5
144 "SSK2_S53-S54~S57_k_PBS2_S68" 0.5754046
145 "tau_PBS2_S68" 0.03964925
146 "SHO1_n_STE20_T573" 4.999938
147 "SHO1_k_STE20_T573" 0.7508982
148 "b-STE4_n_STE20_T573" 5
149 "b-STE4_k_STE20_T573" 0.1000009
150 "tau_STE20_T573" 0.1773423
151 "GPA1_S199_n_y-STE18" 4.999993
152 "GPA1_S199_k_y-STE18" 0.7250822
153 "tau_y-STE18" 9.999998
154 "STE5_n_STE7" 1.681116
155 "STE5_k_STE7" 0.4726954
156 "tau_STE7" 0.05617597
157 "STEcomplex_n_PBS2_S248" 4.999917
158 "STEcomplex_k_PBS2_S248" 0.303912
159 "SSK2_S53-S54~S57_n_PBS2_S248" 4.999958
160 "SSK2_S53-S54~S57_k_PBS2_S248" 0.5989396
161 "tau_PBS2_S248" 0.5439654
162 "STEcomplex_n_STE5" 4.999809
163 "STEcomplex_k_STE5" 0.2206099
164 "b-STE4_n_STE5" 2.034678
165 "b-STE4_k_STE5" 0.5825931
166 "tau_STE5" 0.1457495
167 "NBP2_n_PTC1" 1.246552
168 "NBP2_k_PTC1" 0.9
169 "tau_PTC1" 0.8844062
170 "HOG1_T174~Y176_n_PTP2_S258" 1.605557
171 "HOG1_T174~Y176_k_PTP2_S258" 0.8902112
172 "HOG1_T174-Y176_n_PTP2_S258" 4.999964
173 "HOG1_T174-Y176_k_PTP2_S258" 0.8999933
174 "tau_PTP2_S258" 0.07871725
175 "STEcomplex_n_PBS2_S269" 2.102639
176 "STEcomplex_k_PBS2_S269" 0.6307536
177 "SSK2_S53-S54~S57_n_PBS2_S269" 5
178 "SSK2_S53-S54~S57_k_PBS2_S269" 0.6464023
179 "tau_PBS2_S269" 0.7061991
180 "FUS3_T180_n_DIG1_S272~T277~S279" 2.350258
181 "FUS3_T180_k_DIG1_S272~T277~S279" 0.8999988
182 "FUS3_S177-T180~Y182_n_DIG1_S272~T277~S279" 4.999981
183 "FUS3_S177-T180~Y182_k_DIG1_S272~T277~S279" 0.1000002
184 "tau_DIG1_S272~T277~S279" 0.8922573
185 "STE20_S192_n_STE11_S326" 4.999997
186 "STE20_S192_k_STE11_S326" 0.8999979
187 "STE20_T511_n_STE11_S326" 5
188 "STE20_T511_k_STE11_S326" 0.8999999
189 "STE20_T203~T207_n_STE11_S326" 5
190 "STE20_T203~T207_k_STE11_S326" 0.7800233
191 "STE20_S195_n_STE11_S326" 1.000001
192 "STE20_S195_k_STE11_S326" 0.9
193 "STE20_T170~T172_n_STE11_S326" 5
194 "STE20_T170~T172_k_STE11_S326" 0.9
195 "STE20_S196~T197_n_STE11_S326" 4.99405
196 "STE20_S196~T197_k_STE11_S326" 0.9
197 "STE20_T573_n_STE11_S326" 4.99311
198 "STE20_T573_k_STE11_S326" 0.1
199 "tau_STE11_S326" 0.02168094
200 "STE20_S192_n_STE50_S202" 1.000025
201 "STE20_S192_k_STE50_S202" 0.9
202 "STE20_T511_n_STE50_S202" 4.996217
203 "STE20_T511_k_STE50_S202" 0.8999997
204 "STE20_T203~T207_n_STE50_S202" 4.999903
205 "STE20_T203~T207_k_STE50_S202" 0.8999907
206 "STE20_S195_n_STE50_S202" 1
207 "STE20_S195_k_STE50_S202" 0.844847
208 "STE20_T170~T172_n_STE50_S202" 1
209 "STE20_T170~T172_k_STE50_S202" 0.1000012
210 "STE20_S196~T197_n_STE50_S202" 5
211 "STE20_S196~T197_k_STE50_S202" 0.8988928
212 "STE20_T573_n_STE50_S202" 1
213 "STE20_T573_k_STE50_S202" 0.8999984
214 "tau_STE50_S202" 0.0373911
215 "DIG2_S225_n_STE12_S400" 4.999979
216 "DIG2_S225_k_STE12_S400" 0.1
217 "DIG1_S395_n_STE12_S400" 4.999984
218 "DIG1_S395_k_STE12_S400" 0.5161465
219 "DIG1_S126-S127_n_STE12_S400" 5
220 "DIG1_S126-S127_k_STE12_S400" 0.1
221 "DIG1_S272_n_STE12_S400" 1.000001
222 "DIG1_S272_k_STE12_S400" 0.1
223 "FUS3_T180_n_STE12_S400" 5
224 "FUS3_T180_k_STE12_S400" 0.8999998
225 "FUS3_S177-T180~Y182_n_STE12_S400" 4.999984
226 "FUS3_S177-T180~Y182_k_STE12_S400" 0.9
227 "DIG1_S272~T277~S279_n_STE12_S400" 4.99906
228 "DIG1_S272~T277~S279_k_STE12_S400" 0.1000311
229 "tau_STE12_S400" 0.06470307
230 "HOG1_T174~Y176_n_SKO1_T215" 5
231 "HOG1_T174~Y176_k_SKO1_T215" 0.9
232 "HOG1_T174-Y176_n_SKO1_T215" 4.999974
233 "HOG1_T174-Y176_k_SKO1_T215" 0.1243065
234 "tau_SKO1_T215" 9.647573
235 "HOG1_T174~Y176_n_SKO1_S94~S108~T113" 4.999088
236 "HOG1_T174~Y176_k_SKO1_S94~S108~T113" 0.8998019
237 "HOG1_T174-Y176_n_SKO1_S94~S108~T113" 5
238 "HOG1_T174-Y176_k_SKO1_S94~S108~T113" 0.1784231
239 "tau_SKO1_S94~S108~T113" 0.1143554
