# Supplementary material for: Phosphoproteomic analyses reveal novel cross-modulation mechanisms between two signaling pathways in yeast
Source: Mol Syst Biol. 2014 Dec 9;10(12):767. doi: 10.15252/msb.20145112 (PMC4300490; doi:10.15252/msb.20145112)
Supplement: Supplementary file 6 [file msb0010-0767-sd6.zip › Data Archive Models/STE20_All_HOG1_GPD1_pruned_edges/data.R]

decision = c( 1.747536, 0.5696402, 4.999987, 0.3556315, 4.988376, 0.9, 1.13561, 4.999814, 0.1, 5, 0.859643, 5, 0.9, 4.99996, 0.1000036, 1, 0.1, 4.748374, 0.8996774, 3.412015, 5, 0.100005, 5, 0.899999, 5, 0.9, 5, 0.1000711, 1, 0.1, 4.999797, 0.9, 0.7253534, 3.75684, 0.9, 1.000001, 0.8999962, 0.04859937, 2.127737, 0.8979241, 5, 0.6012836, 1.005949, 1.025737, 0.8999995, 9.712678, 5, 0.9, 5, 0.9, 0.01943384, 4.999997, 0.443572, 1.416404, 0.8978128, 0.9737779, 1, 0.4353149, 0.01, 2.083308, 0.6705868, 4.999941, 0.1588172, 0.08909123, 4.995628, 0.1005083, 4.999554, 0.222733, 0.01, 1.700042, 0.8983859, 0.01797163, 4.999976, 0.8999486, 0.03757886, 5, 0.5796233, 2.767603, 0.2254907, 0.2710853, 1.806487, 0.9, 0.01, 4.999888, 0.8999923, 4.677933, 0.4451911, 0.7161036, 4.99999, 0.9, 4.999154, 0.8999969, 0.01296081, 1, 0.1105749, 0.8968483, 4.982537, 0.4551505, 4.999465, 0.3987358, 3.152175, 4.652007, 0.8791799, 5, 0.1000003, 4.267529, 0.8982542, 1.685182, 4.99452, 0.9, 1.391031, 0.8999988, 0.01, 1.06739, 0.6610884, 0.01, 1.335593, 0.892409, 0.02450264, 1, 0.1037033, 0.3243366, 4.999999, 0.1001014, 1.231857, 0.1000184, 0.02482599, 1.285918, 0.1926871, 8.589916, 5, 0.2865852, 10, 4.998862, 0.8999992, 4.999876, 0.3473874, 0.05029243, 1.004908, 0.6963357, 0.01000036, 4.999921, 0.2714873, 0.1674305, 2.109786, 0.9, 6.299148, 1, 0.9, 0.0134048, 5, 0.200711, 2.190995, 0.8999992, 0.4902778, 4.999999, 0.8946521, 1, 0.7160747, 0.01000003, 1.000252, 0.9, 9.90047, 4.135174, 0.6760355, 0.2783468, 4.999997, 0.1171537, 1.6087, 0.8999672, 1.388056, 4.999999, 0.9, 5, 0.8999874, 4.999995, 0.3863187, 4.99984, 0.9, 5, 0.9, 1.000242, 0.8999817, 5, 0.8999956, 0.02668642, 1.000027, 0.1, 4.99999, 0.9, 1.000001, 0.1, 4.999824, 0.8999989, 1, 0.8998974, 4.988283, 0.8999999, 4.997486, 0.899917, 0.03874084, 4.999971, 0.4094892, 3.227844, 0.100295, 5, 0.1, 4.999999, 0.1000003, 5, 0.8999994, 5, 0.8999851, 5, 0.1004089, 0.01000001, 1.07856, 0.8999991, 4.999999, 0.9, 8.988433, 5, 0.1, 4.999847, 0.8974827, 0.09698966)
226
