# Supplementary material for: Phosphoproteomic analyses reveal novel cross-modulation mechanisms between two signaling pathways in yeast
Source: Mol Syst Biol. 2014 Dec 9;10(12):767. doi: 10.15252/msb.20145112 (PMC4300490; doi:10.15252/msb.20145112)
Supplement: Supplementary file 6 [file msb0010-0767-sd6.zip › Data Archive Models/STE20_All_HOG1_GPD1_pruned_edges/params.csv]

names "values"
1 "HOG1_T174~Y176_n_GPD1_S24~S27" 1.747536
2 "HOG1_T174~Y176_k_GPD1_S24~S27" 0.5696402
3 "HOG1_T174-Y176_n_GPD1_S24~S27" 4.999987
4 "HOG1_T174-Y176_k_GPD1_S24~S27" 0.3556315
5 "HOT1_S153_n_GPD1_S24~S27" 4.988376
6 "HOT1_S153_k_GPD1_S24~S27" 0.9
7 "tau_GPD1_S24~S27" 1.13561
8 "GPD1_S24~S27_n_HOG1_T174~Y176" 4.999814
9 "GPD1_S24~S27_k_HOG1_T174~Y176" 0.1
10 "PBS2_S68_n_HOG1_T174~Y176" 5
11 "PBS2_S68_k_HOG1_T174~Y176" 0.859643
12 "PBS2_S248_n_HOG1_T174~Y176" 5
13 "PBS2_S248_k_HOG1_T174~Y176" 0.9
14 "PTC1_n_HOG1_T174~Y176" 4.99996
15 "PTC1_k_HOG1_T174~Y176" 0.1000036
16 "PTP2_S258_n_HOG1_T174~Y176" 1
17 "PTP2_S258_k_HOG1_T174~Y176" 0.1
18 "PBS2_S269_n_HOG1_T174~Y176" 4.748374
19 "PBS2_S269_k_HOG1_T174~Y176" 0.8996774
20 "tau_HOG1_T174~Y176" 3.412015
21 "GPD1_S24~S27_n_HOG1_T174-Y176" 5
22 "GPD1_S24~S27_k_HOG1_T174-Y176" 0.100005
23 "PBS2_S68_n_HOG1_T174-Y176" 5
24 "PBS2_S68_k_HOG1_T174-Y176" 0.899999
25 "PBS2_S248_n_HOG1_T174-Y176" 5
26 "PBS2_S248_k_HOG1_T174-Y176" 0.9
27 "PTC1_n_HOG1_T174-Y176" 5
28 "PTC1_k_HOG1_T174-Y176" 0.1000711
29 "PTP2_S258_n_HOG1_T174-Y176" 1
30 "PTP2_S258_k_HOG1_T174-Y176" 0.1
31 "PBS2_S269_n_HOG1_T174-Y176" 4.999797
32 "PBS2_S269_k_HOG1_T174-Y176" 0.9
33 "tau_HOG1_T174-Y176" 0.7253534
34 "FUS3_T180_n_DIG2_S225" 3.75684
35 "FUS3_T180_k_DIG2_S225" 0.9
36 "FUS3_S177-T180~Y182_n_DIG2_S225" 1.000001
37 "FUS3_S177-T180~Y182_k_DIG2_S225" 0.8999962
38 "tau_DIG2_S225" 0.04859937
39 "SHO1_n_STE20_S192" 2.127737
40 "SHO1_k_STE20_S192" 0.8979241
41 "b-STE4_n_STE20_S192" 5
42 "b-STE4_k_STE20_S192" 0.6012836
43 "tau_STE20_S192" 1.005949
44 "SLN1_S833_n_YPD1" 1.025737
45 "SLN1_S833_k_YPD1" 0.8999995
46 "tau_YPD1" 9.712678
47 "FUS3_T180_n_DIG1_S395" 5
48 "FUS3_T180_k_DIG1_S395" 0.9
49 "FUS3_S177-T180~Y182_n_DIG1_S395" 5
50 "FUS3_S177-T180~Y182_k_DIG1_S395" 0.9
51 "tau_DIG1_S395" 0.01943384
52 "FUS3_T180_n_DIG1_S126-S127" 4.999997
53 "FUS3_T180_k_DIG1_S126-S127" 0.443572
54 "FUS3_S177-T180~Y182_n_DIG1_S126-S127" 1.416404
55 "FUS3_S177-T180~Y182_k_DIG1_S126-S127" 0.8978128
56 "tau_DIG1_S126-S127" 0.9737779
57 "NaCl_n_SHO1" 1
58 "NaCl_k_SHO1" 0.4353149
59 "tau_SHO1" 0.01
60 "SHO1_n_STE20_T511" 2.083308
61 "SHO1_k_STE20_T511" 0.6705868
62 "b-STE4_n_STE20_T511" 4.999941
63 "b-STE4_k_STE20_T511" 0.1588172
64 "tau_STE20_T511" 0.08909123
65 "a_n_STE2r" 4.995628
66 "a_k_STE2r" 0.1005083
67 "STE2_S331_n_STE2r" 4.999554
68 "STE2_S331_k_STE2r" 0.222733
69 "tau_STE2r" 0.01
70 "YPD1_n_SSK1_S193~S195" 1.700042
71 "YPD1_k_SSK1_S193~S195" 0.8983859
72 "tau_SSK1_S193~S195" 0.01797163
73 "STE2r_n_STE2_S331" 4.999976
74 "STE2r_k_STE2_S331" 0.8999486
75 "tau_STE2_S331" 0.03757886
76 "FUS3_T180_n_DIG1_S272" 5
77 "FUS3_T180_k_DIG1_S272" 0.5796233
78 "FUS3_S177-T180~Y182_n_DIG1_S272" 2.767603
79 "FUS3_S177-T180~Y182_k_DIG1_S272" 0.2254907
80 "tau_DIG1_S272" 0.2710853
81 "YPD1_n_SSK1_S351" 1.806487
82 "YPD1_k_SSK1_S351" 0.9
83 "tau_SSK1_S351" 0.01
84 "SHO1_n_STE20_T203~T207" 4.999888
85 "SHO1_k_STE20_T203~T207" 0.8999923
86 "b-STE4_n_STE20_T203~T207" 4.677933
87 "b-STE4_k_STE20_T203~T207" 0.4451911
88 "tau_STE20_T203~T207" 0.7161036
89 "STE11_S326_n_STEcomplex" 4.99999
90 "STE11_S326_k_STEcomplex" 0.9
91 "STE50_S202_n_STEcomplex" 4.999154
92 "STE50_S202_k_STEcomplex" 0.8999969
93 "tau_STEcomplex" 0.01296081
94 "SHO1_n_STE20_S195" 1
95 "SHO1_k_STE20_S195" 0.1105749
96 "tau_STE20_S195" 0.8968483
97 "SSK1_S193~S195_n_SSK2_S53-S54~S57" 4.982537
98 "SSK1_S193~S195_k_SSK2_S53-S54~S57" 0.4551505
99 "SSK1_S351_n_SSK2_S53-S54~S57" 4.999465
100 "SSK1_S351_k_SSK2_S53-S54~S57" 0.3987358
101 "tau_SSK2_S53-S54~S57" 3.152175
102 "PBS2_S68_n_NBP2" 4.652007
103 "PBS2_S68_k_NBP2" 0.8791799
104 "PBS2_S248_n_NBP2" 5
105 "PBS2_S248_k_NBP2" 0.1000003
106 "PBS2_S269_n_NBP2" 4.267529
107 "PBS2_S269_k_NBP2" 0.8982542
108 "tau_NBP2" 1.685182
109 "SHO1_n_STE20_T170~T172" 4.99452
110 "SHO1_k_STE20_T170~T172" 0.9
111 "b-STE4_n_STE20_T170~T172" 1.391031
112 "b-STE4_k_STE20_T170~T172" 0.8999988
113 "tau_STE20_T170~T172" 0.01
114 "NaCl_n_SLN1_S833" 1.06739
115 "NaCl_k_SLN1_S833" 0.6610884
116 "tau_SLN1_S833" 0.01
117 "STE2r_n_GPA1_S199" 1.335593
118 "STE2r_k_GPA1_S199" 0.892409
119 "tau_GPA1_S199" 0.02450264
120 "STE7_n_FUS3_T180" 1
121 "STE7_k_FUS3_T180" 0.1037033
122 "tau_FUS3_T180" 0.3243366
123 "HOG1_T174~Y176_n_HOT1_S153" 4.999999
124 "HOG1_T174~Y176_k_HOT1_S153" 0.1001014
125 "HOG1_T174-Y176_n_HOT1_S153" 1.231857
126 "HOG1_T174-Y176_k_HOT1_S153" 0.1000184
127 "tau_HOT1_S153" 0.02482599
128 "STE7_n_FUS3_S177-T180~Y182" 1.285918
129 "STE7_k_FUS3_S177-T180~Y182" 0.1926871
130 "tau_FUS3_S177-T180~Y182" 8.589916
131 "y-STE18_n_b-STE4" 5
132 "y-STE18_k_b-STE4" 0.2865852
133 "tau_b-STE4" 10
134 "SHO1_n_STE20_S196~T197" 4.998862
135 "SHO1_k_STE20_S196~T197" 0.8999992
136 "b-STE4_n_STE20_S196~T197" 4.999876
137 "b-STE4_k_STE20_S196~T197" 0.3473874
138 "tau_STE20_S196~T197" 0.05029243
139 "STEcomplex_n_PBS2_S68" 1.004908
140 "STEcomplex_k_PBS2_S68" 0.6963357
141 "tau_PBS2_S68" 0.01000036
142 "b-STE4_n_STE20_T573" 4.999921
143 "b-STE4_k_STE20_T573" 0.2714873
144 "tau_STE20_T573" 0.1674305
145 "GPA1_S199_n_y-STE18" 2.109786
146 "GPA1_S199_k_y-STE18" 0.9
147 "tau_y-STE18" 6.299148
148 "STE5_n_STE7" 1
149 "STE5_k_STE7" 0.9
150 "tau_STE7" 0.0134048
151 "STEcomplex_n_PBS2_S248" 5
152 "STEcomplex_k_PBS2_S248" 0.200711
153 "SSK2_S53-S54~S57_n_PBS2_S248" 2.190995
154 "SSK2_S53-S54~S57_k_PBS2_S248" 0.8999992
155 "tau_PBS2_S248" 0.4902778
156 "STEcomplex_n_STE5" 4.999999
157 "STEcomplex_k_STE5" 0.8946521
158 "b-STE4_n_STE5" 1
159 "b-STE4_k_STE5" 0.7160747
160 "tau_STE5" 0.01000003
161 "NBP2_n_PTC1" 1.000252
162 "NBP2_k_PTC1" 0.9
163 "tau_PTC1" 9.90047
164 "SSK2_S53-S54~S57_n_PBS2_S269" 4.135174
165 "SSK2_S53-S54~S57_k_PBS2_S269" 0.6760355
166 "tau_PBS2_S269" 0.2783468
167 "FUS3_T180_n_DIG1_S272~T277~S279" 4.999997
168 "FUS3_T180_k_DIG1_S272~T277~S279" 0.1171537
169 "FUS3_S177-T180~Y182_n_DIG1_S272~T277~S279" 1.6087
170 "FUS3_S177-T180~Y182_k_DIG1_S272~T277~S279" 0.8999672
171 "tau_DIG1_S272~T277~S279" 1.388056
172 "STE20_S192_n_STE11_S326" 4.999999
173 "STE20_S192_k_STE11_S326" 0.9
174 "STE20_T511_n_STE11_S326" 5
175 "STE20_T511_k_STE11_S326" 0.8999874
176 "STE20_T203~T207_n_STE11_S326" 4.999995
177 "STE20_T203~T207_k_STE11_S326" 0.3863187
178 "STE20_S195_n_STE11_S326" 4.99984
179 "STE20_S195_k_STE11_S326" 0.9
180 "STE20_T170~T172_n_STE11_S326" 5
181 "STE20_T170~T172_k_STE11_S326" 0.9
182 "STE20_S196~T197_n_STE11_S326" 1.000242
183 "STE20_S196~T197_k_STE11_S326" 0.8999817
184 "STE20_T573_n_STE11_S326" 5
185 "STE20_T573_k_STE11_S326" 0.8999956
186 "tau_STE11_S326" 0.02668642
187 "STE20_S192_n_STE50_S202" 1.000027
188 "STE20_S192_k_STE50_S202" 0.1
189 "STE20_T511_n_STE50_S202" 4.99999
190 "STE20_T511_k_STE50_S202" 0.9
191 "STE20_T203~T207_n_STE50_S202" 1.000001
192 "STE20_T203~T207_k_STE50_S202" 0.1
193 "STE20_S195_n_STE50_S202" 4.999824
194 "STE20_S195_k_STE50_S202" 0.8999989
195 "STE20_T170~T172_n_STE50_S202" 1
196 "STE20_T170~T172_k_STE50_S202" 0.8998974
197 "STE20_S196~T197_n_STE50_S202" 4.988283
198 "STE20_S196~T197_k_STE50_S202" 0.8999999
199 "STE20_T573_n_STE50_S202" 4.997486
200 "STE20_T573_k_STE50_S202" 0.899917
201 "tau_STE50_S202" 0.03874084
202 "DIG2_S225_n_STE12_S400" 4.999971
203 "DIG2_S225_k_STE12_S400" 0.4094892
204 "DIG1_S395_n_STE12_S400" 3.227844
205 "DIG1_S395_k_STE12_S400" 0.100295
206 "DIG1_S126-S127_n_STE12_S400" 5
207 "DIG1_S126-S127_k_STE12_S400" 0.1
208 "DIG1_S272_n_STE12_S400" 4.999999
209 "DIG1_S272_k_STE12_S400" 0.1000003
210 "FUS3_T180_n_STE12_S400" 5
211 "FUS3_T180_k_STE12_S400" 0.8999994
212 "FUS3_S177-T180~Y182_n_STE12_S400" 5
213 "FUS3_S177-T180~Y182_k_STE12_S400" 0.8999851
214 "DIG1_S272~T277~S279_n_STE12_S400" 5
215 "DIG1_S272~T277~S279_k_STE12_S400" 0.1004089
216 "tau_STE12_S400" 0.01000001
217 "HOG1_T174~Y176_n_SKO1_T215" 1.07856
218 "HOG1_T174~Y176_k_SKO1_T215" 0.8999991
219 "HOG1_T174-Y176_n_SKO1_T215" 4.999999
220 "HOG1_T174-Y176_k_SKO1_T215" 0.9
221 "tau_SKO1_T215" 8.988433
222 "HOG1_T174~Y176_n_SKO1_S94~S108~T113" 5
223 "HOG1_T174~Y176_k_SKO1_S94~S108~T113" 0.1
224 "HOG1_T174-Y176_n_SKO1_S94~S108~T113" 4.999847
225 "HOG1_T174-Y176_k_SKO1_S94~S108~T113" 0.8974827
226 "tau_SKO1_S94~S108~T113" 0.09698966
