# Supplementary material for: Phosphoproteomic analyses reveal novel cross-modulation mechanisms between two signaling pathways in yeast
Source: Mol Syst Biol. 2014 Dec 9;10(12):767. doi: 10.15252/msb.20145112 (PMC4300490; doi:10.15252/msb.20145112)
Supplement: Supplementary file 6 [file msb0010-0767-sd6.zip › Data Archive Models/STE20_All_pruned_edges/data.R]

decision = c( 2.444992, 0.8999987, 1.461495, 0.8999795, 0.04905898, 2.016498, 0.8999994, 4.999995, 0.2877098, 1.73563, 4.976314, 0.8999975, 0.01, 4.999784, 0.8999264, 4.999866, 0.9, 0.01924028, 3.849107, 0.100055, 5, 0.5034368, 1.216981, 1.000086, 0.1116628, 0.01, 1.410759, 0.8999944, 5, 0.1, 0.09131698, 1, 0.7765507, 4.999998, 0.1877848, 0.01000132, 1.000011, 0.1000082, 0.04265841, 4.999994, 0.8999998, 0.03591954, 4.999798, 0.480681, 5, 0.3239063, 0.2243601, 1.000003, 0.1498193, 0.01000008, 4.999972, 0.8999977, 3.584533, 0.2045433, 0.7670392, 4.999999, 0.9, 4.99999, 0.8999986, 0.01717763, 1, 0.1000008, 0.8546772, 3.506246, 0.523688, 4.999878, 0.1000001, 2.80812, 1.756404, 0.8306133, 1.122294, 0.1002779, 4.509909, 0.7008197, 0.1122784, 4.999267, 0.8999972, 1.000004, 0.3115419, 0.01000037, 4.994114, 0.1000009, 0.01000025, 4.999997, 0.9, 4.999993, 0.8999999, 1.000007, 0.8999998, 1, 0.1, 5, 0.8999936, 0.5987105, 1.186854, 0.7728667, 0.01000007, 4.99958, 0.1000048, 0.05386576, 5, 0.8999671, 5, 0.1039203, 0.03439566, 3.681671, 0.8895943, 0.881565, 4.405555, 0.1000028, 1.457403, 4.999879, 0.8999994, 4.998665, 0.1544973, 0.04467428, 1.000006, 0.3112367, 0.01000017, 4.999995, 0.1203948, 0.157835, 4.759888, 0.8616578, 10, 5, 0.8999726, 4.880733, 0.8999999, 4.999953, 0.8999999, 1, 0.1000018, 4.999759, 0.8999986, 4.680151, 1.018184, 0.2527279, 2.443785, 1.153494, 0.5789474, 5, 0.6047293, 0.3995682, 4.999998, 0.1027479, 2.91356, 0.899999, 0.1349784, 4.077461, 0.1080738, 3.862965, 5, 0.6127534, 0.2954105, 4.999997, 0.1105897, 1.674095, 0.8999848, 0.8142335, 4.999977, 0.8998032, 4.999997, 0.899999, 2.115529, 0.8991216, 4.999999, 0.8999901, 1.000009, 0.8999899, 4.999992, 0.8999982, 1, 0.8999999, 0.01980924, 5, 0.1000031, 4.999994, 0.1000042, 1.002469, 0.8999997, 4.846699, 0.8971133, 1.89218, 0.8991363, 4.999995, 0.1039798, 4.99999, 0.8981974, 0.03306837, 5, 0.1, 4.999822, 0.3628183, 4.850807, 0.1003506, 5, 0.1000022, 5, 0.9, 4.999988, 0.9, 4.999127, 0.1689659, 0.01, 4.999802, 0.9, 2.472679, 0.7717428, 8.801896, 4.983186, 0.8461007, 4.999962, 0.101525, 0.1029343, 4.999988, 0.7563602, 0.2610326)
218
