# Supplementary material for: Phosphoproteomic analyses reveal novel cross-modulation mechanisms between two signaling pathways in yeast
Source: Mol Syst Biol. 2014 Dec 9;10(12):767. doi: 10.15252/msb.20145112 (PMC4300490; doi:10.15252/msb.20145112)
Supplement: Supplementary file 6 [file msb0010-0767-sd6.zip › Data Archive Models/STE20_All_pruned_edges/params.csv]

names "values"
1 "FUS3_T180_n_DIG2_S225" 2.444992
2 "FUS3_T180_k_DIG2_S225" 0.8999987
3 "FUS3_S177-T180~Y182_n_DIG2_S225" 1.461495
4 "FUS3_S177-T180~Y182_k_DIG2_S225" 0.8999795
5 "tau_DIG2_S225" 0.04905898
6 "SHO1_n_STE20_S192" 2.016498
7 "SHO1_k_STE20_S192" 0.8999994
8 "b-STE4_n_STE20_S192" 4.999995
9 "b-STE4_k_STE20_S192" 0.2877098
10 "tau_STE20_S192" 1.73563
11 "SLN1_S833_n_YPD1" 4.976314
12 "SLN1_S833_k_YPD1" 0.8999975
13 "tau_YPD1" 0.01
14 "FUS3_T180_n_DIG1_S395" 4.999784
15 "FUS3_T180_k_DIG1_S395" 0.8999264
16 "FUS3_S177-T180~Y182_n_DIG1_S395" 4.999866
17 "FUS3_S177-T180~Y182_k_DIG1_S395" 0.9
18 "tau_DIG1_S395" 0.01924028
19 "FUS3_T180_n_DIG1_S126-S127" 3.849107
20 "FUS3_T180_k_DIG1_S126-S127" 0.100055
21 "FUS3_S177-T180~Y182_n_DIG1_S126-S127" 5
22 "FUS3_S177-T180~Y182_k_DIG1_S126-S127" 0.5034368
23 "tau_DIG1_S126-S127" 1.216981
24 "NaCl_n_SHO1" 1.000086
25 "NaCl_k_SHO1" 0.1116628
26 "tau_SHO1" 0.01
27 "SHO1_n_STE20_T511" 1.410759
28 "SHO1_k_STE20_T511" 0.8999944
29 "b-STE4_n_STE20_T511" 5
30 "b-STE4_k_STE20_T511" 0.1
31 "tau_STE20_T511" 0.09131698
32 "a_n_STE2r" 1
33 "a_k_STE2r" 0.7765507
34 "STE2_S331_n_STE2r" 4.999998
35 "STE2_S331_k_STE2r" 0.1877848
36 "tau_STE2r" 0.01000132
37 "YPD1_n_SSK1_S193~S195" 1.000011
38 "YPD1_k_SSK1_S193~S195" 0.1000082
39 "tau_SSK1_S193~S195" 0.04265841
40 "STE2r_n_STE2_S331" 4.999994
41 "STE2r_k_STE2_S331" 0.8999998
42 "tau_STE2_S331" 0.03591954
43 "FUS3_T180_n_DIG1_S272" 4.999798
44 "FUS3_T180_k_DIG1_S272" 0.480681
45 "FUS3_S177-T180~Y182_n_DIG1_S272" 5
46 "FUS3_S177-T180~Y182_k_DIG1_S272" 0.3239063
47 "tau_DIG1_S272" 0.2243601
48 "YPD1_n_SSK1_S351" 1.000003
49 "YPD1_k_SSK1_S351" 0.1498193
50 "tau_SSK1_S351" 0.01000008
51 "SHO1_n_STE20_T203~T207" 4.999972
52 "SHO1_k_STE20_T203~T207" 0.8999977
53 "b-STE4_n_STE20_T203~T207" 3.584533
54 "b-STE4_k_STE20_T203~T207" 0.2045433
55 "tau_STE20_T203~T207" 0.7670392
56 "STE11_S326_n_STEcomplex" 4.999999
57 "STE11_S326_k_STEcomplex" 0.9
58 "STE50_S202_n_STEcomplex" 4.99999
59 "STE50_S202_k_STEcomplex" 0.8999986
60 "tau_STEcomplex" 0.01717763
61 "SHO1_n_STE20_S195" 1
62 "SHO1_k_STE20_S195" 0.1000008
63 "tau_STE20_S195" 0.8546772
64 "SSK1_S193~S195_n_SSK2_S53-S54~S57" 3.506246
65 "SSK1_S193~S195_k_SSK2_S53-S54~S57" 0.523688
66 "SSK1_S351_n_SSK2_S53-S54~S57" 4.999878
67 "SSK1_S351_k_SSK2_S53-S54~S57" 0.1000001
68 "tau_SSK2_S53-S54~S57" 2.80812
69 "PBS2_S68_n_NBP2" 1.756404
70 "PBS2_S68_k_NBP2" 0.8306133
71 "PBS2_S248_n_NBP2" 1.122294
72 "PBS2_S248_k_NBP2" 0.1002779
73 "PBS2_S269_n_NBP2" 4.509909
74 "PBS2_S269_k_NBP2" 0.7008197
75 "tau_NBP2" 0.1122784
76 "SHO1_n_STE20_T170~T172" 4.999267
77 "SHO1_k_STE20_T170~T172" 0.8999972
78 "b-STE4_n_STE20_T170~T172" 1.000004
79 "b-STE4_k_STE20_T170~T172" 0.3115419
80 "tau_STE20_T170~T172" 0.01000037
81 "NaCl_n_SLN1_S833" 4.994114
82 "NaCl_k_SLN1_S833" 0.1000009
83 "tau_SLN1_S833" 0.01000025
84 "PBS2_S68_n_HOG1_T174-Y176" 4.999997
85 "PBS2_S68_k_HOG1_T174-Y176" 0.9
86 "PBS2_S248_n_HOG1_T174-Y176" 4.999993
87 "PBS2_S248_k_HOG1_T174-Y176" 0.8999999
88 "PTC1_n_HOG1_T174-Y176" 1.000007
89 "PTC1_k_HOG1_T174-Y176" 0.8999998
90 "PTP2_S258_n_HOG1_T174-Y176" 1
91 "PTP2_S258_k_HOG1_T174-Y176" 0.1
92 "PBS2_S269_n_HOG1_T174-Y176" 5
93 "PBS2_S269_k_HOG1_T174-Y176" 0.8999936
94 "tau_HOG1_T174-Y176" 0.5987105
95 "STE2r_n_GPA1_S199" 1.186854
96 "STE2r_k_GPA1_S199" 0.7728667
97 "tau_GPA1_S199" 0.01000007
98 "STE7_n_FUS3_T180" 4.99958
99 "STE7_k_FUS3_T180" 0.1000048
100 "tau_FUS3_T180" 0.05386576
101 "HOG1_T174-Y176_n_HOT1_S153" 5
102 "HOG1_T174-Y176_k_HOT1_S153" 0.8999671
103 "HOG1_T174~Y176_n_HOT1_S153" 5
104 "HOG1_T174~Y176_k_HOT1_S153" 0.1039203
105 "tau_HOT1_S153" 0.03439566
106 "STE7_n_FUS3_S177-T180~Y182" 3.681671
107 "STE7_k_FUS3_S177-T180~Y182" 0.8895943
108 "tau_FUS3_S177-T180~Y182" 0.881565
109 "y-STE18_n_b-STE4" 4.405555
110 "y-STE18_k_b-STE4" 0.1000028
111 "tau_b-STE4" 1.457403
112 "SHO1_n_STE20_S196~T197" 4.999879
113 "SHO1_k_STE20_S196~T197" 0.8999994
114 "b-STE4_n_STE20_S196~T197" 4.998665
115 "b-STE4_k_STE20_S196~T197" 0.1544973
116 "tau_STE20_S196~T197" 0.04467428
117 "STEcomplex_n_PBS2_S68" 1.000006
118 "STEcomplex_k_PBS2_S68" 0.3112367
119 "tau_PBS2_S68" 0.01000017
120 "b-STE4_n_STE20_T573" 4.999995
121 "b-STE4_k_STE20_T573" 0.1203948
122 "tau_STE20_T573" 0.157835
123 "GPA1_S199_n_y-STE18" 4.759888
124 "GPA1_S199_k_y-STE18" 0.8616578
125 "tau_y-STE18" 10
126 "PBS2_S68_n_HOG1_T174~Y176" 5
127 "PBS2_S68_k_HOG1_T174~Y176" 0.8999726
128 "PBS2_S248_n_HOG1_T174~Y176" 4.880733
129 "PBS2_S248_k_HOG1_T174~Y176" 0.8999999
130 "PTC1_n_HOG1_T174~Y176" 4.999953
131 "PTC1_k_HOG1_T174~Y176" 0.8999999
132 "PTP2_S258_n_HOG1_T174~Y176" 1
133 "PTP2_S258_k_HOG1_T174~Y176" 0.1000018
134 "PBS2_S269_n_HOG1_T174~Y176" 4.999759
135 "PBS2_S269_k_HOG1_T174~Y176" 0.8999986
136 "tau_HOG1_T174~Y176" 4.680151
137 "STE5_n_STE7" 1.018184
138 "STE5_k_STE7" 0.2527279
139 "tau_STE7" 2.443785
140 "STEcomplex_n_PBS2_S248" 1.153494
141 "STEcomplex_k_PBS2_S248" 0.5789474
142 "SSK2_S53-S54~S57_n_PBS2_S248" 5
143 "SSK2_S53-S54~S57_k_PBS2_S248" 0.6047293
144 "tau_PBS2_S248" 0.3995682
145 "STEcomplex_n_STE5" 4.999998
146 "STEcomplex_k_STE5" 0.1027479
147 "b-STE4_n_STE5" 2.91356
148 "b-STE4_k_STE5" 0.899999
149 "tau_STE5" 0.1349784
150 "NBP2_n_PTC1" 4.077461
151 "NBP2_k_PTC1" 0.1080738
152 "tau_PTC1" 3.862965
153 "SSK2_S53-S54~S57_n_PBS2_S269" 5
154 "SSK2_S53-S54~S57_k_PBS2_S269" 0.6127534
155 "tau_PBS2_S269" 0.2954105
156 "FUS3_T180_n_DIG1_S272~T277~S279" 4.999997
157 "FUS3_T180_k_DIG1_S272~T277~S279" 0.1105897
158 "FUS3_S177-T180~Y182_n_DIG1_S272~T277~S279" 1.674095
159 "FUS3_S177-T180~Y182_k_DIG1_S272~T277~S279" 0.8999848
160 "tau_DIG1_S272~T277~S279" 0.8142335
161 "STE20_S192_n_STE11_S326" 4.999977
162 "STE20_S192_k_STE11_S326" 0.8998032
163 "STE20_T511_n_STE11_S326" 4.999997
164 "STE20_T511_k_STE11_S326" 0.899999
165 "STE20_T203~T207_n_STE11_S326" 2.115529
166 "STE20_T203~T207_k_STE11_S326" 0.8991216
167 "STE20_S195_n_STE11_S326" 4.999999
168 "STE20_S195_k_STE11_S326" 0.8999901
169 "STE20_T170~T172_n_STE11_S326" 1.000009
170 "STE20_T170~T172_k_STE11_S326" 0.8999899
171 "STE20_S196~T197_n_STE11_S326" 4.999992
172 "STE20_S196~T197_k_STE11_S326" 0.8999982
173 "STE20_T573_n_STE11_S326" 1
174 "STE20_T573_k_STE11_S326" 0.8999999
175 "tau_STE11_S326" 0.01980924
176 "STE20_S192_n_STE50_S202" 5
177 "STE20_S192_k_STE50_S202" 0.1000031
178 "STE20_T511_n_STE50_S202" 4.999994
179 "STE20_T511_k_STE50_S202" 0.1000042
180 "STE20_T203~T207_n_STE50_S202" 1.002469
181 "STE20_T203~T207_k_STE50_S202" 0.8999997
182 "STE20_S195_n_STE50_S202" 4.846699
183 "STE20_S195_k_STE50_S202" 0.8971133
184 "STE20_T170~T172_n_STE50_S202" 1.89218
185 "STE20_T170~T172_k_STE50_S202" 0.8991363
186 "STE20_S196~T197_n_STE50_S202" 4.999995
187 "STE20_S196~T197_k_STE50_S202" 0.1039798
188 "STE20_T573_n_STE50_S202" 4.99999
189 "STE20_T573_k_STE50_S202" 0.8981974
190 "tau_STE50_S202" 0.03306837
191 "DIG2_S225_n_STE12_S400" 5
192 "DIG2_S225_k_STE12_S400" 0.1
193 "DIG1_S395_n_STE12_S400" 4.999822
194 "DIG1_S395_k_STE12_S400" 0.3628183
195 "DIG1_S126-S127_n_STE12_S400" 4.850807
196 "DIG1_S126-S127_k_STE12_S400" 0.1003506
197 "DIG1_S272_n_STE12_S400" 5
198 "DIG1_S272_k_STE12_S400" 0.1000022
199 "FUS3_T180_n_STE12_S400" 5
200 "FUS3_T180_k_STE12_S400" 0.9
201 "FUS3_S177-T180~Y182_n_STE12_S400" 4.999988
202 "FUS3_S177-T180~Y182_k_STE12_S400" 0.9
203 "DIG1_S272~T277~S279_n_STE12_S400" 4.999127
204 "DIG1_S272~T277~S279_k_STE12_S400" 0.1689659
205 "tau_STE12_S400" 0.01
206 "HOG1_T174-Y176_n_SKO1_T215" 4.999802
207 "HOG1_T174-Y176_k_SKO1_T215" 0.9
208 "HOG1_T174~Y176_n_SKO1_T215" 2.472679
209 "HOG1_T174~Y176_k_SKO1_T215" 0.7717428
210 "tau_SKO1_T215" 8.801896
211 "HOG1_T174-Y176_n_SKO1_S94~S108~T113" 4.983186
212 "HOG1_T174-Y176_k_SKO1_S94~S108~T113" 0.8461007
213 "HOG1_T174~Y176_n_SKO1_S94~S108~T113" 4.999962
214 "HOG1_T174~Y176_k_SKO1_S94~S108~T113" 0.101525
215 "tau_SKO1_S94~S108~T113" 0.1029343
216 "HOT1_S153_n_GPD1_S24~S27" 4.999988
217 "HOT1_S153_k_GPD1_S24~S27" 0.7563602
218 "tau_GPD1_S24~S27" 0.2610326
