# Supplementary material for: Phosphoproteomic analyses reveal novel cross-modulation mechanisms between two signaling pathways in yeast
Source: Mol Syst Biol. 2014 Dec 9;10(12):767. doi: 10.15252/msb.20145112 (PMC4300490; doi:10.15252/msb.20145112)
Supplement: Supplementary file 6 [file msb0010-0767-sd6.zip › Data Archive Models/STE20_T511/data.R]

decision = c( 4.999991, 0.3132337, 2.277159, 0.9, 0.06157006, 2.829482, 0.8216802, 0.01, 4.999859, 0.89998, 4.999997, 0.8999999, 0.01974721, 5, 0.2782347, 5, 0.4515576, 0.9411242, 1.003618, 0.8988661, 0.2916288, 1.193499, 0.5305955, 4.999998, 0.4417459, 0.2997486, 1.000001, 0.899104, 5, 0.8999978, 0.01000001, 1.319138, 0.1190313, 9.999724, 4.999993, 0.5522543, 0.04192493, 5, 0.4719856, 1, 0.2577304, 0.2362158, 1, 0.2218409, 0.01000005, 4.999998, 0.9, 5, 0.1000124, 0.01000015, 4.999992, 0.6277825, 5, 0.100001, 2.703348, 4.999999, 0.613668, 5, 0.1228138, 5, 0.2340193, 0.5699861, 1.008681, 0.1001018, 0.01, 5, 0.7958786, 4.999999, 0.8946756, 1.000001, 0.1625024, 4.90849, 0.2436058, 5, 0.8007973, 2.14797, 5, 0.9, 0.01000021, 4.999998, 0.1000001, 0.05583673, 1, 0.2473233, 1, 0.8999998, 0.0379821, 4.999999, 0.9, 0.02023972, 1.683505, 0.899997, 0.2356137, 4.999515, 0.8999998, 5, 0.462266, 0.03639436, 4.996402, 0.1000006, 0.1406357, 5, 0.9, 5, 0.9, 5, 0.6584139, 5, 0.245383, 4.999999, 0.9, 4.955855, 5, 0.1009307, 0.06904474, 1, 0.6800399, 5, 0.6453935, 0.4233495, 4.999628, 0.9, 5, 0.1000001, 9.414517, 1.987821, 0.3647638, 9.999998, 1.466864, 0.8993987, 4.999997, 0.9, 0.2553356, 4.953277, 0.2505389, 5, 0.6140381, 0.4066852, 4.999273, 0.1340075, 1.580106, 0.8999945, 0.8502508, 5, 0.1, 0.01786527, 4.99998, 0.1000001, 0.03883453, 4.999994, 0.1000099, 5, 0.3563802, 5, 0.1000232, 4.999998, 0.1, 4.999971, 0.9, 4.999999, 0.8999979, 5, 0.1, 0.01, 5, 0.9, 5, 0.5902891, 9.737064, 4.999998, 0.9, 5, 0.8151122, 2.702007, 4.999999, 0.7505658, 0.2592784)
177
