# Supplementary material for: Phosphoproteomic analyses reveal novel cross-modulation mechanisms between two signaling pathways in yeast
Source: Mol Syst Biol. 2014 Dec 9;10(12):767. doi: 10.15252/msb.20145112 (PMC4300490; doi:10.15252/msb.20145112)
Supplement: Supplementary file 6 [file msb0010-0767-sd6.zip › Data Archive Models/STE20_T511/MD-YEAST.csv]

TR:undefined:CellLine	TR:NaCl	TR:a	DA:ALL	DV:DIG1_S126-S127	DV:DIG1_S272	DV:DIG1_S272~T277~S279	DV:DIG1_S395	DV:DIG2_S225	DV:FUS3_S177-T180~Y182	DV:FUS3_T180	DV:GPA1_S199	DV:GPD1_S24~S27	DV:HOG1_T174-Y176	DV:HOG1_T174~Y176	DV:HOT1_S153	DV:PBS2_S248	DV:PBS2_S269	DV:PBS2_S68	DV:PTP2_S258	DV:SKO1_S94~S108~T113	DV:SKO1_T215	DV:SLN1_S833	DV:SSK1_S193~S195	DV:SSK1_S351	DV:SSK2_S53-S54~S57	DV:STE11_S326	DV:STE12_S400	DV:STE20_T511	DV:STE2_S331	DV:STE50_S202
1	1	1	0	0.4672718051	0.4575260839	0.1750549684	0.4298688783	0.5	0.5	0.0495875164	0.5	0.7041318786	0.2016483022	0.1022396553	0.3161940356	0.0491454567	0.5311677424	0.5	0.4894751419	0.0250419495	0.0759128994	0.5577382629	0.3459506351	0.5	0.2453650729	0.5	0.5	0.3930438502	0.536738179	0.2530484698
1	0	1	0	0.4672718051	0.4575260839	0.1750549684	0.4298688783	0.5	0.5	0.0495875164	0.5	0.7041318786	0.2016483022	0.1022396553	0.3161940356	0.0491454567	0.5311677424	0.5	0.4894751419	0.0250419495	0.0759128994	0.5577382629	0.3459506351	0.5	0.2453650729	0.5	0.5	0.3930438502	0.536738179	0.2530484698
1	1	0	0	0.4672718051	0.4575260839	0.1750549684	0.4298688783	0.5	0.5	0.0495875164	0.5	0.7041318786	0.2016483022	0.1022396553	0.3161940356	0.0491454567	0.5311677424	0.5	0.4894751419	0.0250419495	0.0759128994	0.5577382629	0.3459506351	0.5	0.2453650729	0.5	0.5	0.3930438502	0.536738179	0.2530484698
1	1	1	1	0.9765999757	0.5726385776	0.935037957	0.7787617766	0.0855212686	0.0734799472	nan	0.7481735887	0.9661058882	0.5057708975	0.995638769	0.9020756842	0.2220591475	0.4678308776	0.9995903544	0.2676156022	0.9616007181	0.9905675981	0.6633369234	0.8780766349	0.427015121	0.9943036625	0.2905788876	0.3924296371	0.4164497905	0.6922862416	nan
1	0	1	1	0.9916591598	0.5407469884	0.7703909681	0.6957179702	0.3419122017	0.5270078128	nan	0.6194081899	0.9587958443	0.1037917992	6.07076335401E-006	0.8123777841	0.2229924459	0.3523044193	0.9998484832	0.3618898125	0.2126790689	nan	0.6455815396	0.5726149084	0.3338158236	0.8057721562	0.2164738815	0.5619210773	nan	0.3370234329	0.0435754111
1	1	0	1	0.4220589006	0.4355403124	0.223947088	0.3152233418	0.2571042825	0.0274863934	0.0234356787	0.4077478387	0.4441237236	0.4941956074	0.99998789	0.1630343586	0.0961984067	0.3768456128	0.4893063418	0.3507531693	0.7164616488	0.9979463818	0.4789206985	0.4217432965	0.4892773573	0.9094826425	0.274133782	0.3154917475	0.4164497905	0.5127308907	0.2450585039
1	1	1	5	0.9805372637	0.8050775563	nan	0.1826994451	0.8957054108	0.0663718654	0.8850480566	0.2988787612	0.0009671587	0.857154489	0.999992435	0.5034782083	0.8110030373	0.86827294	0.062920585	0.5270893764	0.6741621453	0.9999020277	0.3173536627	nan	0.5356185977	0.4949005376	0.4801720613	0.8485669531	0.5	nan	0.5746615452
1	0	1	5	0.9863653407	0.8086512882	nan	0.5431209906	0.9802028486	0.6987184771	0.9755624891	nan	0.3003576274	0.6224621981	0.2777049747	0.3629076781	0.8341008529	0.2858357451	0.2199694954	0.76756219	0.0765324739	0.4753274421	0.4008158783	nan	0.3622460562	0.1928698155	0.8317358399	0.8864531473	0.0063156451	nan	0.7735991343
1	1	0	5	0.8569989822	0.8448002156	0.5927619308	0.668126759	0.4279346414	0.0099937685	0.1088411627	0.874294455	0.0153627202	0.8504052183	0.9999928029	0.4965096518	0.8702559459	0.9701676719	0.6134090107	0.7102833288	0.9745188295	0.9999184265	0.6301947993	0.947955611	0.7675098092	0.9584460335	0.6245830702	0.5718298267	0.8597583695	0.9479990661	0.5860378469
1	1	1	10	0.2166113493	0.9106833514	0.565661989	0.4549407463	0.6630339363	0.0296792639	0.838633667	0.9960596327	0.0004245918	0.9660418906	0.999707551	0.9571671461	0.8174134848	0.9210644453	nan	0.9447807551	0.9681072752	0.9997519434	0.424389112	0.9799594751	0.8467126078	0.9279129764	0.7813951006	0.2201982747	nan	0.0027177582	0.6859517174
1	0	1	10	0.2094050153	0.8273926485	0.4297522344	0.740716089	0.9154686624	0.8916133098	0.9152824359	0.8482761833	0.2827322524	0.5723023106	0.2403560831	0.9434374815	0.8589801109	0.7060763286	nan	0.9640750767	0.167244463	0.3728025424	0.5206443696	0.2282780977	0.5410786039	0.2658278985	0.9694707326	0.6404945066	nan	0.0014110797	0.5752217556
1	1	0	10	0.7956300664	0.8092361858	0.3636748684	0.3822714847	0.4520078286	0.1557862491	0.0266725418	0.8797520884	0.0036820411	0.9255814229	0.9994467962	0.5889540312	0.6279877946	0.9503016028	0.2720913896	0.7154060072	0.9168118639	0.9998210063	0.5607556538	0.9628536227	0.7460274963	0.9118450432	0.4470248075	0.5219533818	0.9106523467	0.8564813031	0.7180526293
1	1	1	20	0.9514277083	0.3873684832	0.6334756331	0.5502748288	0.8719549023	0.2408541117	0.7975496463	nan	0.2576575132	0.8066248178	0.9591626523	0.6853646236	0.9290828219	0.2740658595	0.9981080494	0.5334152748	0.7055619915	0.9982888368	0.2817311295	0.6388507601	0.2903656774	0.7000988823	0.7117680363	0.7711111569	0.9967009548	0.0001951849	0.7231773868
1	0	1	20	0.9793589526	0.1845703972	0.7552033217	0.9568694563	0.8944857449	0.9912382955	0.9965522468	0.1441782866	0.5529297545	0.3163276519	0.1730297061	0.6091354997	0.6356807291	0.1143409988	0.9969745818	0.510415254	0.0178388108	0.16832512	0.4435787185	0.0401359125	0.1265298559	0.2420708853	0.991644881	0.8779384914	0.9969017386	0.0020954171	0.4312286587
1	1	0	20	0.5254096673	0.57751441	0.3359530441	0.2685017541	0.2136739018	0.2579949433	0.0116576694	0.6269430683	0.1577179689	0.5141582521	0.9083202998	0.4196904694	0.1229928786	0.8084148269	0.5566189775	0.4600267299	0.7238617745	0.9942228539	0.3915527155	0.946648948	0.4796159526	0.7867191265	0.1689074033	0.2359362834	0.8705316172	0.6093700587	0.435485343
1	1	1	45	0.2210815952	0.1333694125	0.8195505803	0.9618626096	0.8806795132	0.9353635251	0.9923452415	0.1687628462	0.9177062669	0.4820974439	0.3291719424	nan	0.4845314253	0.3482223137	0.349747248	0.7940380763	nan	0.3857910627	0.6793055482	0.25641985	0.5961705091	0.3132689926	0.9949189559	0.1529654051	0.9990176101	0.0129976635	nan
1	0	1	45	0.1704039113	0.0611080176	0.6708087785	0.9889807084	0.9059890959	0.9381782176	0.9980471598	0.2277628474	0.6511914958	0.1463027699	0.2474485928	nan	0.5152330111	0.1947289813	0.214982681	0.4341003626	nan	0.0948172691	0.4525351709	0.0124901846	0.2771180704	0.4026239974	0.9937646753	0.0183341704	0.9980635165	0.0124601173	nan
1	1	0	45	0.4739284116	0.4302488236	0.3001352154	0.3186812964	0.2916100349	0.9053822509	0.0003254071	0.4558325625	0.7999020795	0.2273306443	0.6466077062	0.1826715237	0.039822825	0.2721172753	0.5053048532	0.4721570887	0.291263939	0.5	0.4643342038	0.6100345456	0.7092413385	0.5050735907	0.2561798644	0.4243310762	0.4242154909	0.4871049779	0.5
