# Supplementary material for: Phosphoproteomic analyses reveal novel cross-modulation mechanisms between two signaling pathways in yeast
Source: Mol Syst Biol. 2014 Dec 9;10(12):767. doi: 10.15252/msb.20145112 (PMC4300490; doi:10.15252/msb.20145112)
Supplement: Supplementary file 6 [file msb0010-0767-sd6.zip › Data Archive Models/STE20_T511/params.csv]

names "values"
1 "FUS3_T180_n_DIG2_S225" 4.999991
2 "FUS3_T180_k_DIG2_S225" 0.3132337
3 "FUS3_S177-T180~Y182_n_DIG2_S225" 2.277159
4 "FUS3_S177-T180~Y182_k_DIG2_S225" 0.9
5 "tau_DIG2_S225" 0.06157006
6 "SLN1_S833_n_YPD1" 2.829482
7 "SLN1_S833_k_YPD1" 0.8216802
8 "tau_YPD1" 0.01
9 "FUS3_T180_n_DIG1_S395" 4.999859
10 "FUS3_T180_k_DIG1_S395" 0.89998
11 "FUS3_S177-T180~Y182_n_DIG1_S395" 4.999997
12 "FUS3_S177-T180~Y182_k_DIG1_S395" 0.8999999
13 "tau_DIG1_S395" 0.01974721
14 "FUS3_T180_n_DIG1_S126-S127" 5
15 "FUS3_T180_k_DIG1_S126-S127" 0.2782347
16 "FUS3_S177-T180~Y182_n_DIG1_S126-S127" 5
17 "FUS3_S177-T180~Y182_k_DIG1_S126-S127" 0.4515576
18 "tau_DIG1_S126-S127" 0.9411242
19 "NaCl_n_SHO1" 1.003618
20 "NaCl_k_SHO1" 0.8988661
21 "tau_SHO1" 0.2916288
22 "SHO1_n_STE20_T511" 1.193499
23 "SHO1_k_STE20_T511" 0.5305955
24 "b-STE4_n_STE20_T511" 4.999998
25 "b-STE4_k_STE20_T511" 0.4417459
26 "tau_STE20_T511" 0.2997486
27 "a_n_STE2r" 1.000001
28 "a_k_STE2r" 0.899104
29 "STE2_S331_n_STE2r" 5
30 "STE2_S331_k_STE2r" 0.8999978
31 "tau_STE2r" 0.01000001
32 "YPD1_n_SSK1_S193~S195" 1.319138
33 "YPD1_k_SSK1_S193~S195" 0.1190313
34 "tau_SSK1_S193~S195" 9.999724
35 "STE2r_n_STE2_S331" 4.999993
36 "STE2r_k_STE2_S331" 0.5522543
37 "tau_STE2_S331" 0.04192493
38 "FUS3_T180_n_DIG1_S272" 5
39 "FUS3_T180_k_DIG1_S272" 0.4719856
40 "FUS3_S177-T180~Y182_n_DIG1_S272" 1
41 "FUS3_S177-T180~Y182_k_DIG1_S272" 0.2577304
42 "tau_DIG1_S272" 0.2362158
43 "YPD1_n_SSK1_S351" 1
44 "YPD1_k_SSK1_S351" 0.2218409
45 "tau_SSK1_S351" 0.01000005
46 "STE11_S326_n_STEcomplex" 4.999998
47 "STE11_S326_k_STEcomplex" 0.9
48 "STE50_S202_n_STEcomplex" 5
49 "STE50_S202_k_STEcomplex" 0.1000124
50 "tau_STEcomplex" 0.01000015
51 "SSK1_S193~S195_n_SSK2_S53-S54~S57" 4.999992
52 "SSK1_S193~S195_k_SSK2_S53-S54~S57" 0.6277825
53 "SSK1_S351_n_SSK2_S53-S54~S57" 5
54 "SSK1_S351_k_SSK2_S53-S54~S57" 0.100001
55 "tau_SSK2_S53-S54~S57" 2.703348
56 "PBS2_S68_n_NBP2" 4.999999
57 "PBS2_S68_k_NBP2" 0.613668
58 "PBS2_S248_n_NBP2" 5
59 "PBS2_S248_k_NBP2" 0.1228138
60 "PBS2_S269_n_NBP2" 5
61 "PBS2_S269_k_NBP2" 0.2340193
62 "tau_NBP2" 0.5699861
63 "NaCl_n_SLN1_S833" 1.008681
64 "NaCl_k_SLN1_S833" 0.1001018
65 "tau_SLN1_S833" 0.01
66 "PBS2_S68_n_HOG1_T174-Y176" 5
67 "PBS2_S68_k_HOG1_T174-Y176" 0.7958786
68 "PBS2_S248_n_HOG1_T174-Y176" 4.999999
69 "PBS2_S248_k_HOG1_T174-Y176" 0.8946756
70 "PTC1_n_HOG1_T174-Y176" 1.000001
71 "PTC1_k_HOG1_T174-Y176" 0.1625024
72 "PTP2_S258_n_HOG1_T174-Y176" 4.90849
73 "PTP2_S258_k_HOG1_T174-Y176" 0.2436058
74 "PBS2_S269_n_HOG1_T174-Y176" 5
75 "PBS2_S269_k_HOG1_T174-Y176" 0.8007973
76 "tau_HOG1_T174-Y176" 2.14797
77 "STE2r_n_GPA1_S199" 5
78 "STE2r_k_GPA1_S199" 0.9
79 "tau_GPA1_S199" 0.01000021
80 "STE7_n_FUS3_T180" 4.999998
81 "STE7_k_FUS3_T180" 0.1000001
82 "tau_FUS3_T180" 0.05583673
83 "HOG1_T174-Y176_n_HOT1_S153" 1
84 "HOG1_T174-Y176_k_HOT1_S153" 0.2473233
85 "HOG1_T174~Y176_n_HOT1_S153" 1
86 "HOG1_T174~Y176_k_HOT1_S153" 0.8999998
87 "tau_HOT1_S153" 0.0379821
88 "STE7_n_FUS3_S177-T180~Y182" 4.999999
89 "STE7_k_FUS3_S177-T180~Y182" 0.9
90 "tau_FUS3_S177-T180~Y182" 0.02023972
91 "y-STE18_n_b-STE4" 1.683505
92 "y-STE18_k_b-STE4" 0.899997
93 "tau_b-STE4" 0.2356137
94 "STEcomplex_n_PBS2_S68" 4.999515
95 "STEcomplex_k_PBS2_S68" 0.8999998
96 "SSK2_S53-S54~S57_n_PBS2_S68" 5
97 "SSK2_S53-S54~S57_k_PBS2_S68" 0.462266
98 "tau_PBS2_S68" 0.03639436
99 "GPA1_S199_n_y-STE18" 4.996402
100 "GPA1_S199_k_y-STE18" 0.1000006
101 "tau_y-STE18" 0.1406357
102 "PBS2_S68_n_HOG1_T174~Y176" 5
103 "PBS2_S68_k_HOG1_T174~Y176" 0.9
104 "PBS2_S248_n_HOG1_T174~Y176" 5
105 "PBS2_S248_k_HOG1_T174~Y176" 0.9
106 "PTC1_n_HOG1_T174~Y176" 5
107 "PTC1_k_HOG1_T174~Y176" 0.6584139
108 "PTP2_S258_n_HOG1_T174~Y176" 5
109 "PTP2_S258_k_HOG1_T174~Y176" 0.245383
110 "PBS2_S269_n_HOG1_T174~Y176" 4.999999
111 "PBS2_S269_k_HOG1_T174~Y176" 0.9
112 "tau_HOG1_T174~Y176" 4.955855
113 "STE5_n_STE7" 5
114 "STE5_k_STE7" 0.1009307
115 "tau_STE7" 0.06904474
116 "STEcomplex_n_PBS2_S248" 1
117 "STEcomplex_k_PBS2_S248" 0.6800399
118 "SSK2_S53-S54~S57_n_PBS2_S248" 5
119 "SSK2_S53-S54~S57_k_PBS2_S248" 0.6453935
120 "tau_PBS2_S248" 0.4233495
121 "STEcomplex_n_STE5" 4.999628
122 "STEcomplex_k_STE5" 0.9
123 "b-STE4_n_STE5" 5
124 "b-STE4_k_STE5" 0.1000001
125 "tau_STE5" 9.414517
126 "NBP2_n_PTC1" 1.987821
127 "NBP2_k_PTC1" 0.3647638
128 "tau_PTC1" 9.999998
129 "HOG1_T174-Y176_n_PTP2_S258" 1.466864
130 "HOG1_T174-Y176_k_PTP2_S258" 0.8993987
131 "HOG1_T174~Y176_n_PTP2_S258" 4.999997
132 "HOG1_T174~Y176_k_PTP2_S258" 0.9
133 "tau_PTP2_S258" 0.2553356
134 "STEcomplex_n_PBS2_S269" 4.953277
135 "STEcomplex_k_PBS2_S269" 0.2505389
136 "SSK2_S53-S54~S57_n_PBS2_S269" 5
137 "SSK2_S53-S54~S57_k_PBS2_S269" 0.6140381
138 "tau_PBS2_S269" 0.4066852
139 "FUS3_T180_n_DIG1_S272~T277~S279" 4.999273
140 "FUS3_T180_k_DIG1_S272~T277~S279" 0.1340075
141 "FUS3_S177-T180~Y182_n_DIG1_S272~T277~S279" 1.580106
142 "FUS3_S177-T180~Y182_k_DIG1_S272~T277~S279" 0.8999945
143 "tau_DIG1_S272~T277~S279" 0.8502508
144 "STE20_T511_n_STE11_S326" 5
145 "STE20_T511_k_STE11_S326" 0.1
146 "tau_STE11_S326" 0.01786527
147 "STE20_T511_n_STE50_S202" 4.99998
148 "STE20_T511_k_STE50_S202" 0.1000001
149 "tau_STE50_S202" 0.03883453
150 "DIG2_S225_n_STE12_S400" 4.999994
151 "DIG2_S225_k_STE12_S400" 0.1000099
152 "DIG1_S395_n_STE12_S400" 5
153 "DIG1_S395_k_STE12_S400" 0.3563802
154 "DIG1_S126-S127_n_STE12_S400" 5
155 "DIG1_S126-S127_k_STE12_S400" 0.1000232
156 "DIG1_S272_n_STE12_S400" 4.999998
157 "DIG1_S272_k_STE12_S400" 0.1
158 "FUS3_T180_n_STE12_S400" 4.999971
159 "FUS3_T180_k_STE12_S400" 0.9
160 "FUS3_S177-T180~Y182_n_STE12_S400" 4.999999
161 "FUS3_S177-T180~Y182_k_STE12_S400" 0.8999979
162 "DIG1_S272~T277~S279_n_STE12_S400" 5
163 "DIG1_S272~T277~S279_k_STE12_S400" 0.1
164 "tau_STE12_S400" 0.01
165 "HOG1_T174-Y176_n_SKO1_T215" 5
166 "HOG1_T174-Y176_k_SKO1_T215" 0.9
167 "HOG1_T174~Y176_n_SKO1_T215" 5
168 "HOG1_T174~Y176_k_SKO1_T215" 0.5902891
169 "tau_SKO1_T215" 9.737064
170 "HOG1_T174-Y176_n_SKO1_S94~S108~T113" 4.999998
171 "HOG1_T174-Y176_k_SKO1_S94~S108~T113" 0.9
172 "HOG1_T174~Y176_n_SKO1_S94~S108~T113" 5
173 "HOG1_T174~Y176_k_SKO1_S94~S108~T113" 0.8151122
174 "tau_SKO1_S94~S108~T113" 2.702007
175 "HOT1_S153_n_GPD1_S24~S27" 4.999999
176 "HOT1_S153_k_GPD1_S24~S27" 0.7505658
177 "tau_GPD1_S24~S27" 0.2592784
