# Supplementary material for: Phosphoproteomic analyses reveal novel cross-modulation mechanisms between two signaling pathways in yeast
Source: Mol Syst Biol. 2014 Dec 9;10(12):767. doi: 10.15252/msb.20145112 (PMC4300490; doi:10.15252/msb.20145112)
Supplement: Supplementary file 6 [file msb0010-0767-sd6.zip › Data Archive Models/STE20_T511_HOG1_GPD1_pruned_edges/data.R]

decision = c( 1.068495, 0.5976065, 4.900283, 0.406942, 4.808142, 0.7300487, 1.316201, 4.999994, 0.1000075, 4.999998, 0.8999999, 4.999922, 0.8999964, 1.058563, 0.8923313, 1.000002, 0.1000007, 4.67721, 0.5430483, 5.656918, 4.993854, 0.1000584, 4.999954, 0.8999904, 4.999982, 0.8999565, 4.878129, 0.3248777, 1.000001, 0.1, 4.949511, 0.8664819, 0.6085999, 4.998882, 0.5525606, 1.402421, 0.8989855, 0.08325944, 2.517554, 0.899504, 0.01000385, 4.999183, 0.1134011, 4.999744, 0.7732428, 0.02643599, 4.999996, 0.6277339, 4.999889, 0.2561971, 1.169259, 1.000074, 0.8976361, 0.2684524, 1.181024, 0.7316993, 4.999848, 0.2351119, 0.3805447, 1.048242, 0.8999878, 4.999977, 0.899987, 0.01013913, 1.000275, 0.1229285, 3.985612, 4.998941, 0.5591526, 0.04180573, 4.999539, 0.1002958, 4.999997, 0.4600499, 0.2967091, 1.000799, 0.2280689, 0.01000162, 4.999677, 0.8999966, 4.998515, 0.8998385, 0.01000111, 4.999985, 0.6673619, 4.99872, 0.1001925, 2.902211, 1.000014, 0.1018743, 1.052859, 0.2756703, 1.742986, 0.1926777, 5.913196, 4.999974, 0.8609429, 0.01000002, 4.999772, 0.8999882, 0.01, 2.715995, 0.3037545, 9.998697, 1.000429, 0.8949643, 4.983293, 0.100492, 0.02196246, 4.997213, 0.3317172, 0.3886481, 1.033451, 0.8989835, 0.04157031, 1.00767, 0.4399267, 0.01000013, 4.999268, 0.3661994, 0.1464434, 4.962461, 0.1000003, 0.1638509, 1.995517, 0.6463981, 1.994322, 0.8900423, 0.4950328, 4.995433, 0.8982578, 4.967988, 0.8939086, 0.01205687, 3.34675, 0.1000412, 8.242203, 4.999995, 0.6142705, 0.3686081, 4.99994, 0.167621, 1.72769, 0.8999933, 0.8195205, 4.999314, 0.100001, 0.01906931, 4.983246, 0.1004863, 0.03771566, 4.999969, 0.4230348, 4.999993, 0.5173957, 4.999952, 0.1000398, 4.999959, 0.1000185, 4.999996, 0.8998995, 4.999983, 0.8999845, 4.995907, 0.1000108, 0.093153, 4.999211, 0.6220092, 4.999994, 0.8999946, 9.999992, 4.999626, 0.1014163, 4.999993, 0.8980497, 0.09671219)
176
