# Supplementary material for: Phosphoproteomic analyses reveal novel cross-modulation mechanisms between two signaling pathways in yeast
Source: Mol Syst Biol. 2014 Dec 9;10(12):767. doi: 10.15252/msb.20145112 (PMC4300490; doi:10.15252/msb.20145112)
Supplement: Supplementary file 6 [file msb0010-0767-sd6.zip › Data Archive Models/STE20_T511_HOG1_GPD1_pruned_edges/params.csv]

names "values"
1 "HOG1_T174~Y176_n_GPD1_S24~S27" 1.068495
2 "HOG1_T174~Y176_k_GPD1_S24~S27" 0.5976065
3 "HOG1_T174-Y176_n_GPD1_S24~S27" 4.900283
4 "HOG1_T174-Y176_k_GPD1_S24~S27" 0.406942
5 "HOT1_S153_n_GPD1_S24~S27" 4.808142
6 "HOT1_S153_k_GPD1_S24~S27" 0.7300487
7 "tau_GPD1_S24~S27" 1.316201
8 "GPD1_S24~S27_n_HOG1_T174~Y176" 4.999994
9 "GPD1_S24~S27_k_HOG1_T174~Y176" 0.1000075
10 "PBS2_S68_n_HOG1_T174~Y176" 4.999998
11 "PBS2_S68_k_HOG1_T174~Y176" 0.8999999
12 "PBS2_S248_n_HOG1_T174~Y176" 4.999922
13 "PBS2_S248_k_HOG1_T174~Y176" 0.8999964
14 "PTC1_n_HOG1_T174~Y176" 1.058563
15 "PTC1_k_HOG1_T174~Y176" 0.8923313
16 "PTP2_S258_n_HOG1_T174~Y176" 1.000002
17 "PTP2_S258_k_HOG1_T174~Y176" 0.1000007
18 "PBS2_S269_n_HOG1_T174~Y176" 4.67721
19 "PBS2_S269_k_HOG1_T174~Y176" 0.5430483
20 "tau_HOG1_T174~Y176" 5.656918
21 "GPD1_S24~S27_n_HOG1_T174-Y176" 4.993854
22 "GPD1_S24~S27_k_HOG1_T174-Y176" 0.1000584
23 "PBS2_S68_n_HOG1_T174-Y176" 4.999954
24 "PBS2_S68_k_HOG1_T174-Y176" 0.8999904
25 "PBS2_S248_n_HOG1_T174-Y176" 4.999982
26 "PBS2_S248_k_HOG1_T174-Y176" 0.8999565
27 "PTC1_n_HOG1_T174-Y176" 4.878129
28 "PTC1_k_HOG1_T174-Y176" 0.3248777
29 "PTP2_S258_n_HOG1_T174-Y176" 1.000001
30 "PTP2_S258_k_HOG1_T174-Y176" 0.1
31 "PBS2_S269_n_HOG1_T174-Y176" 4.949511
32 "PBS2_S269_k_HOG1_T174-Y176" 0.8664819
33 "tau_HOG1_T174-Y176" 0.6085999
34 "FUS3_T180_n_DIG2_S225" 4.998882
35 "FUS3_T180_k_DIG2_S225" 0.5525606
36 "FUS3_S177-T180~Y182_n_DIG2_S225" 1.402421
37 "FUS3_S177-T180~Y182_k_DIG2_S225" 0.8989855
38 "tau_DIG2_S225" 0.08325944
39 "SLN1_S833_n_YPD1" 2.517554
40 "SLN1_S833_k_YPD1" 0.899504
41 "tau_YPD1" 0.01000385
42 "FUS3_T180_n_DIG1_S395" 4.999183
43 "FUS3_T180_k_DIG1_S395" 0.1134011
44 "FUS3_S177-T180~Y182_n_DIG1_S395" 4.999744
45 "FUS3_S177-T180~Y182_k_DIG1_S395" 0.7732428
46 "tau_DIG1_S395" 0.02643599
47 "FUS3_T180_n_DIG1_S126-S127" 4.999996
48 "FUS3_T180_k_DIG1_S126-S127" 0.6277339
49 "FUS3_S177-T180~Y182_n_DIG1_S126-S127" 4.999889
50 "FUS3_S177-T180~Y182_k_DIG1_S126-S127" 0.2561971
51 "tau_DIG1_S126-S127" 1.169259
52 "NaCl_n_SHO1" 1.000074
53 "NaCl_k_SHO1" 0.8976361
54 "tau_SHO1" 0.2684524
55 "SHO1_n_STE20_T511" 1.181024
56 "SHO1_k_STE20_T511" 0.7316993
57 "b-STE4_n_STE20_T511" 4.999848
58 "b-STE4_k_STE20_T511" 0.2351119
59 "tau_STE20_T511" 0.3805447
60 "a_n_STE2r" 1.048242
61 "a_k_STE2r" 0.8999878
62 "STE2_S331_n_STE2r" 4.999977
63 "STE2_S331_k_STE2r" 0.899987
64 "tau_STE2r" 0.01013913
65 "YPD1_n_SSK1_S193~S195" 1.000275
66 "YPD1_k_SSK1_S193~S195" 0.1229285
67 "tau_SSK1_S193~S195" 3.985612
68 "STE2r_n_STE2_S331" 4.998941
69 "STE2r_k_STE2_S331" 0.5591526
70 "tau_STE2_S331" 0.04180573
71 "FUS3_T180_n_DIG1_S272" 4.999539
72 "FUS3_T180_k_DIG1_S272" 0.1002958
73 "FUS3_S177-T180~Y182_n_DIG1_S272" 4.999997
74 "FUS3_S177-T180~Y182_k_DIG1_S272" 0.4600499
75 "tau_DIG1_S272" 0.2967091
76 "YPD1_n_SSK1_S351" 1.000799
77 "YPD1_k_SSK1_S351" 0.2280689
78 "tau_SSK1_S351" 0.01000162
79 "STE11_S326_n_STEcomplex" 4.999677
80 "STE11_S326_k_STEcomplex" 0.8999966
81 "STE50_S202_n_STEcomplex" 4.998515
82 "STE50_S202_k_STEcomplex" 0.8998385
83 "tau_STEcomplex" 0.01000111
84 "SSK1_S193~S195_n_SSK2_S53-S54~S57" 4.999985
85 "SSK1_S193~S195_k_SSK2_S53-S54~S57" 0.6673619
86 "SSK1_S351_n_SSK2_S53-S54~S57" 4.99872
87 "SSK1_S351_k_SSK2_S53-S54~S57" 0.1001925
88 "tau_SSK2_S53-S54~S57" 2.902211
89 "PBS2_S68_n_NBP2" 1.000014
90 "PBS2_S68_k_NBP2" 0.1018743
91 "PBS2_S248_n_NBP2" 1.052859
92 "PBS2_S248_k_NBP2" 0.2756703
93 "PBS2_S269_n_NBP2" 1.742986
94 "PBS2_S269_k_NBP2" 0.1926777
95 "tau_NBP2" 5.913196
96 "NaCl_n_SLN1_S833" 4.999974
97 "NaCl_k_SLN1_S833" 0.8609429
98 "tau_SLN1_S833" 0.01000002
99 "STE2r_n_GPA1_S199" 4.999772
100 "STE2r_k_GPA1_S199" 0.8999882
101 "tau_GPA1_S199" 0.01
102 "STE7_n_FUS3_T180" 2.715995
103 "STE7_k_FUS3_T180" 0.3037545
104 "tau_FUS3_T180" 9.998697
105 "HOG1_T174~Y176_n_HOT1_S153" 1.000429
106 "HOG1_T174~Y176_k_HOT1_S153" 0.8949643
107 "HOG1_T174-Y176_n_HOT1_S153" 4.983293
108 "HOG1_T174-Y176_k_HOT1_S153" 0.100492
109 "tau_HOT1_S153" 0.02196246
110 "STE7_n_FUS3_S177-T180~Y182" 4.997213
111 "STE7_k_FUS3_S177-T180~Y182" 0.3317172
112 "tau_FUS3_S177-T180~Y182" 0.3886481
113 "y-STE18_n_b-STE4" 1.033451
114 "y-STE18_k_b-STE4" 0.8989835
115 "tau_b-STE4" 0.04157031
116 "STEcomplex_n_PBS2_S68" 1.00767
117 "STEcomplex_k_PBS2_S68" 0.4399267
118 "tau_PBS2_S68" 0.01000013
119 "GPA1_S199_n_y-STE18" 4.999268
120 "GPA1_S199_k_y-STE18" 0.3661994
121 "tau_y-STE18" 0.1464434
122 "STE5_n_STE7" 4.962461
123 "STE5_k_STE7" 0.1000003
124 "tau_STE7" 0.1638509
125 "STEcomplex_n_PBS2_S248" 1.995517
126 "STEcomplex_k_PBS2_S248" 0.6463981
127 "SSK2_S53-S54~S57_n_PBS2_S248" 1.994322
128 "SSK2_S53-S54~S57_k_PBS2_S248" 0.8900423
129 "tau_PBS2_S248" 0.4950328
130 "STEcomplex_n_STE5" 4.995433
131 "STEcomplex_k_STE5" 0.8982578
132 "b-STE4_n_STE5" 4.967988
133 "b-STE4_k_STE5" 0.8939086
134 "tau_STE5" 0.01205687
135 "NBP2_n_PTC1" 3.34675
136 "NBP2_k_PTC1" 0.1000412
137 "tau_PTC1" 8.242203
138 "SSK2_S53-S54~S57_n_PBS2_S269" 4.999995
139 "SSK2_S53-S54~S57_k_PBS2_S269" 0.6142705
140 "tau_PBS2_S269" 0.3686081
141 "FUS3_T180_n_DIG1_S272~T277~S279" 4.99994
142 "FUS3_T180_k_DIG1_S272~T277~S279" 0.167621
143 "FUS3_S177-T180~Y182_n_DIG1_S272~T277~S279" 1.72769
144 "FUS3_S177-T180~Y182_k_DIG1_S272~T277~S279" 0.8999933
145 "tau_DIG1_S272~T277~S279" 0.8195205
146 "STE20_T511_n_STE11_S326" 4.999314
147 "STE20_T511_k_STE11_S326" 0.100001
148 "tau_STE11_S326" 0.01906931
149 "STE20_T511_n_STE50_S202" 4.983246
150 "STE20_T511_k_STE50_S202" 0.1004863
151 "tau_STE50_S202" 0.03771566
152 "DIG2_S225_n_STE12_S400" 4.999969
153 "DIG2_S225_k_STE12_S400" 0.4230348
154 "DIG1_S395_n_STE12_S400" 4.999993
155 "DIG1_S395_k_STE12_S400" 0.5173957
156 "DIG1_S126-S127_n_STE12_S400" 4.999952
157 "DIG1_S126-S127_k_STE12_S400" 0.1000398
158 "DIG1_S272_n_STE12_S400" 4.999959
159 "DIG1_S272_k_STE12_S400" 0.1000185
160 "FUS3_T180_n_STE12_S400" 4.999996
161 "FUS3_T180_k_STE12_S400" 0.8998995
162 "FUS3_S177-T180~Y182_n_STE12_S400" 4.999983
163 "FUS3_S177-T180~Y182_k_STE12_S400" 0.8999845
164 "DIG1_S272~T277~S279_n_STE12_S400" 4.995907
165 "DIG1_S272~T277~S279_k_STE12_S400" 0.1000108
166 "tau_STE12_S400" 0.093153
167 "HOG1_T174~Y176_n_SKO1_T215" 4.999211
168 "HOG1_T174~Y176_k_SKO1_T215" 0.6220092
169 "HOG1_T174-Y176_n_SKO1_T215" 4.999994
170 "HOG1_T174-Y176_k_SKO1_T215" 0.8999946
171 "tau_SKO1_T215" 9.999992
172 "HOG1_T174~Y176_n_SKO1_S94~S108~T113" 4.999626
173 "HOG1_T174~Y176_k_SKO1_S94~S108~T113" 0.1014163
174 "HOG1_T174-Y176_n_SKO1_S94~S108~T113" 4.999993
175 "HOG1_T174-Y176_k_SKO1_S94~S108~T113" 0.8980497
176 "tau_SKO1_S94~S108~T113" 0.09671219
