# Supplementary material for: Phosphoproteomic analyses reveal novel cross-modulation mechanisms between two signaling pathways in yeast
Source: Mol Syst Biol. 2014 Dec 9;10(12):767. doi: 10.15252/msb.20145112 (PMC4300490; doi:10.15252/msb.20145112)
Supplement: Supplementary file 6 [file msb0010-0767-sd6.zip › Data Archive Models/STE20_T511_pruned_edges/data.R]

decision = c( 4.999921, 0.486286, 4.999847, 0.4441514, 0.08186063, 1.36903, 0.8999861, 0.1113638, 1.002366, 0.1000162, 4.775816, 0.6783663, 0.02662449, 1.062793, 0.8999954, 4.999989, 0.3930042, 1.979743, 1.000033, 0.1001625, 0.01487573, 4.863884, 0.145009, 4.999426, 0.1326801, 9.995964, 1.00029, 0.7782281, 4.999991, 0.8999985, 0.01000006, 4.999988, 0.1000022, 0.01, 4.999986, 0.5523037, 0.04160356, 4.232092, 0.1000104, 5, 0.4179045, 0.2688954, 1.847113, 0.5911716, 0.03213529, 4.999985, 0.8999917, 4.999997, 0.9, 0.05153482, 1.743322, 0.4342558, 4.999992, 0.46463, 1.974635, 1.154539, 0.8261022, 3.790027, 0.3783838, 4.881456, 0.2820505, 0.3632598, 1.358864, 0.8167376, 0.01000014, 5, 0.9, 4.999994, 0.8999861, 4.999949, 0.1000005, 1, 0.1, 4.999999, 0.8990235, 0.7002779, 4.999967, 0.9, 0.0100002, 1.000027, 0.1412352, 0.708697, 4.999994, 0.8999902, 1.000021, 0.2989911, 0.04219672, 4.999984, 0.1540042, 0.9900208, 4.999901, 0.3016588, 0.02276882, 1, 0.2021457, 0.01000043, 4.999978, 0.1000175, 0.02045833, 4.999999, 0.8999988, 4.861641, 0.9, 4.999921, 0.1384149, 1, 0.1000001, 4.99999, 0.8791556, 5.768072, 1.250114, 0.8999953, 0.1569284, 4.999518, 0.1499032, 4.999997, 0.6241545, 0.6681826, 1.137939, 0.5159449, 4.999997, 0.8999995, 0.1877907, 3.275951, 0.1488292, 0.09572988, 2.674789, 0.8476691, 8.913167, 2.439769, 0.8999985, 4.999864, 0.1000002, 0.8992776, 4.999978, 0.1, 0.01584297, 5, 0.1, 0.02836589, 4.999999, 0.5714988, 4.999986, 0.4544388, 4.999934, 0.1000145, 5, 0.1000961, 5, 0.8999993, 4.999998, 0.8999994, 5, 0.1000311, 0.1062674, 4.99998, 0.8999986, 4.999994, 0.5945251, 5.838854, 4.999667, 0.8999885, 4.999998, 0.1000041, 0.09876258, 4.999977, 0.734194, 0.2551455)
168
