# Supplementary material for: Phosphoproteomic analyses reveal novel cross-modulation mechanisms between two signaling pathways in yeast
Source: Mol Syst Biol. 2014 Dec 9;10(12):767. doi: 10.15252/msb.20145112 (PMC4300490; doi:10.15252/msb.20145112)
Supplement: Supplementary file 6 [file msb0010-0767-sd6.zip › Data Archive Models/STE20_T511_pruned_edges/params.csv]

names "values"
1 "FUS3_T180_n_DIG2_S225" 4.999921
2 "FUS3_T180_k_DIG2_S225" 0.486286
3 "FUS3_S177-T180~Y182_n_DIG2_S225" 4.999847
4 "FUS3_S177-T180~Y182_k_DIG2_S225" 0.4441514
5 "tau_DIG2_S225" 0.08186063
6 "SLN1_S833_n_YPD1" 1.36903
7 "SLN1_S833_k_YPD1" 0.8999861
8 "tau_YPD1" 0.1113638
9 "FUS3_T180_n_DIG1_S395" 1.002366
10 "FUS3_T180_k_DIG1_S395" 0.1000162
11 "FUS3_S177-T180~Y182_n_DIG1_S395" 4.775816
12 "FUS3_S177-T180~Y182_k_DIG1_S395" 0.6783663
13 "tau_DIG1_S395" 0.02662449
14 "FUS3_T180_n_DIG1_S126-S127" 1.062793
15 "FUS3_T180_k_DIG1_S126-S127" 0.8999954
16 "FUS3_S177-T180~Y182_n_DIG1_S126-S127" 4.999989
17 "FUS3_S177-T180~Y182_k_DIG1_S126-S127" 0.3930042
18 "tau_DIG1_S126-S127" 1.979743
19 "NaCl_n_SHO1" 1.000033
20 "NaCl_k_SHO1" 0.1001625
21 "tau_SHO1" 0.01487573
22 "SHO1_n_STE20_T511" 4.863884
23 "SHO1_k_STE20_T511" 0.145009
24 "b-STE4_n_STE20_T511" 4.999426
25 "b-STE4_k_STE20_T511" 0.1326801
26 "tau_STE20_T511" 9.995964
27 "a_n_STE2r" 1.00029
28 "a_k_STE2r" 0.7782281
29 "STE2_S331_n_STE2r" 4.999991
30 "STE2_S331_k_STE2r" 0.8999985
31 "tau_STE2r" 0.01000006
32 "YPD1_n_SSK1_S193~S195" 4.999988
33 "YPD1_k_SSK1_S193~S195" 0.1000022
34 "tau_SSK1_S193~S195" 0.01
35 "STE2r_n_STE2_S331" 4.999986
36 "STE2r_k_STE2_S331" 0.5523037
37 "tau_STE2_S331" 0.04160356
38 "FUS3_T180_n_DIG1_S272" 4.232092
39 "FUS3_T180_k_DIG1_S272" 0.1000104
40 "FUS3_S177-T180~Y182_n_DIG1_S272" 5
41 "FUS3_S177-T180~Y182_k_DIG1_S272" 0.4179045
42 "tau_DIG1_S272" 0.2688954
43 "YPD1_n_SSK1_S351" 1.847113
44 "YPD1_k_SSK1_S351" 0.5911716
45 "tau_SSK1_S351" 0.03213529
46 "STE11_S326_n_STEcomplex" 4.999985
47 "STE11_S326_k_STEcomplex" 0.8999917
48 "STE50_S202_n_STEcomplex" 4.999997
49 "STE50_S202_k_STEcomplex" 0.9
50 "tau_STEcomplex" 0.05153482
51 "SSK1_S193~S195_n_SSK2_S53-S54~S57" 1.743322
52 "SSK1_S193~S195_k_SSK2_S53-S54~S57" 0.4342558
53 "SSK1_S351_n_SSK2_S53-S54~S57" 4.999992
54 "SSK1_S351_k_SSK2_S53-S54~S57" 0.46463
55 "tau_SSK2_S53-S54~S57" 1.974635
56 "PBS2_S68_n_NBP2" 1.154539
57 "PBS2_S68_k_NBP2" 0.8261022
58 "PBS2_S248_n_NBP2" 3.790027
59 "PBS2_S248_k_NBP2" 0.3783838
60 "PBS2_S269_n_NBP2" 4.881456
61 "PBS2_S269_k_NBP2" 0.2820505
62 "tau_NBP2" 0.3632598
63 "NaCl_n_SLN1_S833" 1.358864
64 "NaCl_k_SLN1_S833" 0.8167376
65 "tau_SLN1_S833" 0.01000014
66 "PBS2_S68_n_HOG1_T174-Y176" 5
67 "PBS2_S68_k_HOG1_T174-Y176" 0.9
68 "PBS2_S248_n_HOG1_T174-Y176" 4.999994
69 "PBS2_S248_k_HOG1_T174-Y176" 0.8999861
70 "PTC1_n_HOG1_T174-Y176" 4.999949
71 "PTC1_k_HOG1_T174-Y176" 0.1000005
72 "PTP2_S258_n_HOG1_T174-Y176" 1
73 "PTP2_S258_k_HOG1_T174-Y176" 0.1
74 "PBS2_S269_n_HOG1_T174-Y176" 4.999999
75 "PBS2_S269_k_HOG1_T174-Y176" 0.8990235
76 "tau_HOG1_T174-Y176" 0.7002779
77 "STE2r_n_GPA1_S199" 4.999967
78 "STE2r_k_GPA1_S199" 0.9
79 "tau_GPA1_S199" 0.0100002
80 "STE7_n_FUS3_T180" 1.000027
81 "STE7_k_FUS3_T180" 0.1412352
82 "tau_FUS3_T180" 0.708697
83 "HOG1_T174-Y176_n_HOT1_S153" 4.999994
84 "HOG1_T174-Y176_k_HOT1_S153" 0.8999902
85 "HOG1_T174~Y176_n_HOT1_S153" 1.000021
86 "HOG1_T174~Y176_k_HOT1_S153" 0.2989911
87 "tau_HOT1_S153" 0.04219672
88 "STE7_n_FUS3_S177-T180~Y182" 4.999984
89 "STE7_k_FUS3_S177-T180~Y182" 0.1540042
90 "tau_FUS3_S177-T180~Y182" 0.9900208
91 "y-STE18_n_b-STE4" 4.999901
92 "y-STE18_k_b-STE4" 0.3016588
93 "tau_b-STE4" 0.02276882
94 "STEcomplex_n_PBS2_S68" 1
95 "STEcomplex_k_PBS2_S68" 0.2021457
96 "tau_PBS2_S68" 0.01000043
97 "GPA1_S199_n_y-STE18" 4.999978
98 "GPA1_S199_k_y-STE18" 0.1000175
99 "tau_y-STE18" 0.02045833
100 "PBS2_S68_n_HOG1_T174~Y176" 4.999999
101 "PBS2_S68_k_HOG1_T174~Y176" 0.8999988
102 "PBS2_S248_n_HOG1_T174~Y176" 4.861641
103 "PBS2_S248_k_HOG1_T174~Y176" 0.9
104 "PTC1_n_HOG1_T174~Y176" 4.999921
105 "PTC1_k_HOG1_T174~Y176" 0.1384149
106 "PTP2_S258_n_HOG1_T174~Y176" 1
107 "PTP2_S258_k_HOG1_T174~Y176" 0.1000001
108 "PBS2_S269_n_HOG1_T174~Y176" 4.99999
109 "PBS2_S269_k_HOG1_T174~Y176" 0.8791556
110 "tau_HOG1_T174~Y176" 5.768072
111 "STE5_n_STE7" 1.250114
112 "STE5_k_STE7" 0.8999953
113 "tau_STE7" 0.1569284
114 "STEcomplex_n_PBS2_S248" 4.999518
115 "STEcomplex_k_PBS2_S248" 0.1499032
116 "SSK2_S53-S54~S57_n_PBS2_S248" 4.999997
117 "SSK2_S53-S54~S57_k_PBS2_S248" 0.6241545
118 "tau_PBS2_S248" 0.6681826
119 "STEcomplex_n_STE5" 1.137939
120 "STEcomplex_k_STE5" 0.5159449
121 "b-STE4_n_STE5" 4.999997
122 "b-STE4_k_STE5" 0.8999995
123 "tau_STE5" 0.1877907
124 "NBP2_n_PTC1" 3.275951
125 "NBP2_k_PTC1" 0.1488292
126 "tau_PTC1" 0.09572988
127 "SSK2_S53-S54~S57_n_PBS2_S269" 2.674789
128 "SSK2_S53-S54~S57_k_PBS2_S269" 0.8476691
129 "tau_PBS2_S269" 8.913167
130 "FUS3_T180_n_DIG1_S272~T277~S279" 2.439769
131 "FUS3_T180_k_DIG1_S272~T277~S279" 0.8999985
132 "FUS3_S177-T180~Y182_n_DIG1_S272~T277~S279" 4.999864
133 "FUS3_S177-T180~Y182_k_DIG1_S272~T277~S279" 0.1000002
134 "tau_DIG1_S272~T277~S279" 0.8992776
135 "STE20_T511_n_STE11_S326" 4.999978
136 "STE20_T511_k_STE11_S326" 0.1
137 "tau_STE11_S326" 0.01584297
138 "STE20_T511_n_STE50_S202" 5
139 "STE20_T511_k_STE50_S202" 0.1
140 "tau_STE50_S202" 0.02836589
141 "DIG2_S225_n_STE12_S400" 4.999999
142 "DIG2_S225_k_STE12_S400" 0.5714988
143 "DIG1_S395_n_STE12_S400" 4.999986
144 "DIG1_S395_k_STE12_S400" 0.4544388
145 "DIG1_S126-S127_n_STE12_S400" 4.999934
146 "DIG1_S126-S127_k_STE12_S400" 0.1000145
147 "DIG1_S272_n_STE12_S400" 5
148 "DIG1_S272_k_STE12_S400" 0.1000961
149 "FUS3_T180_n_STE12_S400" 5
150 "FUS3_T180_k_STE12_S400" 0.8999993
151 "FUS3_S177-T180~Y182_n_STE12_S400" 4.999998
152 "FUS3_S177-T180~Y182_k_STE12_S400" 0.8999994
153 "DIG1_S272~T277~S279_n_STE12_S400" 5
154 "DIG1_S272~T277~S279_k_STE12_S400" 0.1000311
155 "tau_STE12_S400" 0.1062674
156 "HOG1_T174-Y176_n_SKO1_T215" 4.99998
157 "HOG1_T174-Y176_k_SKO1_T215" 0.8999986
158 "HOG1_T174~Y176_n_SKO1_T215" 4.999994
159 "HOG1_T174~Y176_k_SKO1_T215" 0.5945251
160 "tau_SKO1_T215" 5.838854
161 "HOG1_T174-Y176_n_SKO1_S94~S108~T113" 4.999667
162 "HOG1_T174-Y176_k_SKO1_S94~S108~T113" 0.8999885
163 "HOG1_T174~Y176_n_SKO1_S94~S108~T113" 4.999998
164 "HOG1_T174~Y176_k_SKO1_S94~S108~T113" 0.1000041
165 "tau_SKO1_S94~S108~T113" 0.09876258
166 "HOT1_S153_n_GPD1_S24~S27" 4.999977
167 "HOT1_S153_k_GPD1_S24~S27" 0.734194
168 "tau_GPD1_S24~S27" 0.2551455
